# Supplementary material for: Asparagine-related biomarkers and regulatory mechanisms in type 2 diabetes mellitus
Source: Front Mol Biosci. 2025 Dec 17;12:1733878. doi: 10.3389/fmolb.2025.1733878 (PMC12753446; doi:10.3389/fmolb.2025.1733878)
Supplement: Supplementary file 1 [file Table1.xls]

## Sheet: ARGs
X
ACTR10
ACTR1A
ALG1
ALG10
ALG10B
ALG11
ALG12
ALG13
ALG14
ALG2
ALG3
ALG5
ALG6
ALG8
ALG9
AMDHD2
AMFR
ANK1
ANK2
ANK3
ANKRD28
ARCN1
AREG
ARF1
ARF3
ARF4
ARF5
ARFGAP1
ARFGAP2
ARFGAP3
ASGR1
ASGR2
ASNS
ASPA
ASPG
B4GALNT2
B4GALT1
B4GALT2
B4GALT3
B4GALT4
B4GALT5
B4GALT6
BET1
BET1L
CALR
CANX
CAPZA1
CAPZA2
CAPZA3
CAPZB
CD55
CD59
CGA
CHST10
CHST8
CMAS
CNIH1
CNIH2
CNIH3
COG1
COG2
COG3
COG4
COG5
COG6
COG7
COG8
COL7A1
COPA
COPB1
COPB2
COPE
COPG1
COPG2
COPZ1
COPZ2
CSNK1D
CTSA
CTSC
CTSZ
DAD1
DCTN1
DCTN2
DCTN3
DCTN4
DCTN5
DCTN6
DDOST
DERL1
DERL2
DERL3
DHDDS
DOLK
DOLPP1
DPAGT1
DPM1
DPM2
DPM3
DYNC1H1
DYNC1I1
DYNC1I2
DYNC1LI1
DYNC1LI2
DYNLL1
DYNLL2
EDEM1
EDEM2
EDEM3
ENGASE
F5
F8
FCSK
FOLH1
FOLR1
FPGT
FUCA1
FUOM
FUT3
FUT8
GADL1
GANAB
GBF1
GFPT1
GFPT2
GFUS
GLB1
GMDS
GMPPA
GMPPB
GNE
GNPNAT1
GOLGA2
GOLGB1
GORASP1
GOSR1
GOSR2
GOT1
GOT2
GRIA1
HK1
INS
KDELR1
KDELR2
KDELR3
KRTCAP2
LHB
LMAN1
LMAN1L
LMAN2
LMAN2L
MAGT1
MAN1A1
MAN1A2
MAN1B1
MAN1C1
MAN2A1
MAN2A2
MANEA
MARCHF6
MCFD2
MGAT1
MGAT2
MGAT3
MGAT4A
MGAT4B
MGAT4C
MGAT5
MIA2
MIA3
MLEC
MOGS
MPDU1
MPI
MVD
NAALAD2
NAGK
NANP
NANS
NAPA
NAPB
NAPG
NAT8L
NEU1
NEU2
NEU3
NEU4
NGLY1
NPL
NSF
NUDT14
NUS1
OS9
OST4
OSTC
PDIA3
PGM3
PMM1
PMM2
PPP6C
PPP6R1
PPP6R3
PREB
PRKCSH
PSMC1
RAB1A
RAB1B
RAD23B
RENBP
RFT1
RNF103
RNF139
RNF185
RNF5
RPN1
RPN2
RPS27A
SAR1B
SCFD1
SEC13
SEC16A
SEC16B
SEC22A
SEC22B
SEC22C
SEC23A
SEC23IP
SEC24A
SEC24B
SEC24C
SEC24D
SEC31A
SEC31B
SEL1L
SERPINA1
SLC17A5
SLC25A12
SLC25A13
SLC35A1
SLC35C1
SPTA1
SPTAN1
SPTB
SPTBN1
SPTBN2
SPTBN4
SPTBN5
SRD5A3
ST3GAL1
ST3GAL2
ST3GAL3
ST3GAL4
ST3GAL5
ST3GAL6
ST6GAL1
ST6GAL2
ST6GALNAC1
ST6GALNAC2
ST6GALNAC3
ST6GALNAC4
ST6GALNAC5
ST6GALNAC6
ST8SIA1
ST8SIA2
ST8SIA3
ST8SIA4
ST8SIA5
ST8SIA6
STT3A
STT3B
STX17
STX5
SYVN1
TBC1D20
TFG
TGFA
TMED10
TMED2
TMED3
TMED7
TMED9
TMEM115
TMEM258
TRAPPC1
TRAPPC10
TRAPPC2
TRAPPC2L
TRAPPC3
TRAPPC4
TRAPPC5
TRAPPC6A
TRAPPC6B
TRAPPC9
TREX1
TRIM13
TUBA1A
TUBA1B
TUBA1C
TUBA3C
TUBA3D
TUBA3E
TUBA4A
TUBA4B
TUBA8
TUBAL3
TUBB1
TUBB2A
TUBB2B
TUBB3
TUBB4A
TUBB4B
TUBB6
TUBB8
TUBB8B
TUSC3
UAP1
UBA52
UBB
UBC
UBE2J1
UBXN1
UGGT1
UGGT2
UMOD
USO1
VCP
YKT6
MTR
MMACHC
ABCA3
MTRR
CZ1P-ASNS
MTHFR
PPARG
APOE
CBS
ACADM
LPL
LDLR
MMAA
MMAB
HADHA
CPT2
APOB
PAH
OTC
GCDH
MMUT
CPT1A
G6PC1
SLC2A1
GALT
INSR
AGA
LEP
LIPC
SLC22A5
CETP
GLUD1
APOA1
HADHB
ASS1
GCK
GBA1
CYP1B1
TPMT
CYP1A1
ADSL
HIF1A
LPIN1
NTAN1
CYP2E1
HSD17B10
ACADSB
PC
CYP19A1
CYP17A1
HFE
GAA
ABCG5
BTD
NPC1
ABCG8
IL6
DPYD
NARS2
GLS
ABCA1
TAFAZZIN
IGF1
UGT1A1
PCCA
PTS
ALB
ATP7B
ACACA
DLD
ALDOB
G6PD
CYP2C8
CPS1
ALDH2
ASNSD1
DHFR
CP
ARG1
BCKDHB
GPT
ADA
ALPL
LCAT
SMPD1
GALK1
PYGM
APOA5
HPRT1
APOC3
GLUL
MPV17
GAMT
FH
CASR
POLG
ASL
ACE
PTEN
SUOX
ABHD5
TP53
PNP
FAH
GALE
ARSA
TAT
HSD11B2
SOD1
AKT1
SECISBP2
POR
SLCO1B1
GGT1
LMNA
MTHFD1
CFTR
AGL
NAGS
TNF
BGLAP
PSAP
MCCC2
SLC37A4
CYP21A2
TTR
SLC2A2
PDHA1
AGXT
NAGLU
CAD
SUCLG1
SUCLA2
BCKDHA
TF
VDR
FMO3
PGM1
ABCC8
LEPR
HCFC1
FBP1
CAT
FADS1
GLA
PFKM
GSTM1
STAR
GSS
MT-CYB
OAT
AHCY
PGK1
SLC25A15
REN
GK
FASN
BDNF-AS
RBP4
OPA1
MTOR
NARS1
HSD17B4
HMOX1
MAT1A
ALDH18A1
TCN2
NR3C1
GLDC
PEX5
HAMP
ALDH3A2
GUSB
PANK2
SDHA
PRKAG2
HBB
SOD2-OT1
ASAH1
APOC2
ALAS2
APP
MAOA
NAT2
KCNJ11
ABCB11
AGK
UMPS
GPT2
TK2
ATF4
HJV
PIK3CA
HNF1A
ADK
BCKDK
GALC
SLC16A1
ATP7A
NPC2
PCK2
TYR
SCO2
CES1
GNPTAB
SRD5A2
DGUOK
CTH
AMACR
ACY1
SLC7A7
SDHB
SI
BCHE
GSR
APRT
RYR1
LIPG
HEXB
PYGL
TYMS
HEXA
PTH
IRS1
SIRT1
CTSD
CD36
EGF
GSTT1
GALNS
PLA2G6
LAMP2
HRAS
MVK
GBA2
UGT1A6
PRPS1
F9
BSCL2
SLC46A1
FKRP
GFM1
GNMT
PHGDH
ATP5F1A
AMT
TPP1
IDH2
GCG
TPI1
GPI
ENPP1
PNLIP
SLC2A4
AR
POMC
ASRGL1
GALNT2
SLC39A8
LRPPRC
PON1
MT-ND1
IDS
MT-ATP6
F2
SLC40A1
G6PC3
PIK3R1
GALNT3
OCRL
MFN2
MPO
ODC1
FECH
PRKAA2
SERAC1
ESR1
SLC6A19
TSC2
GMPS
TSHR
NOS3
PNPLA3
DARS1
GRHPR
ABAT
MT-CO1
SLC5A1
DBH
ABCB1
GNAS
MAN2B1
MANBA
FDFT1
SHBG
MIR7-3HG
EP300
HSPD1
NDUFS1
IL1B
GM2A
EPM2A
PPT1
UGT1A9
ACSL4
SPTLC1
PRKN
NR1H4
SLC38A3
STS
IL10
COQ8A
PDHB
ATP6V0A2
ANGPTL3
PRDX1
POMGNT2
COX10
TKT
GPHN
SLC6A3
ATAD3A
PTGS2
NDUFS3
PEPD
DHCR24
LBR
PYCR1
NDUFS2
AHR
GAPDH
NAMPT
LRP1
TALDO1
NPPA
PEX1
SLC1A5
MT-CO2
ABCB4
AHSG
SLC19A1
FA2H
PLA2G7
CLPB
ABCB7
AK2
PNPLA8
ARSB
SERPINE1
TPO
SLC35A2
ALOX5
KRAS
PIGA
MT-ND2
ALAD
UGT1A8
CHST6
LRP2
WFS1
CLN3
GNS
NAGA
HBA1
UROD
CEL
STK11
MAPT
CNR1
PSPH
UQCRC2
CS
GAD1
BMP1
SLC25A1
C3
GCKR
ABCD3
PKM
CLN6
TGFB1
MT-ND4
MT-ND5
ERCC2
SCN5A
SLC30A10
NT5E
ADRB3
POMT1
KARS1
APOA2
UGT1A7
SLC39A14
CREBBP
MT-ND3
NDUFS7
GCSH
ABCG2
ATP6AP1
NR3C2
ADRA2A
DCXR
EXT1
SLC25A3
POMT2
HYAL1
EBP
VLDLR
TNFRSF11B
TUFM
AKR1A1
MIR21
AIFM1
UGT1A10
MT-ATP8
ALDH1B1
SCARB1
NHLRC1
NPY
LTC4S
CTNNB1
FKTN
APOA4
KCNJ1
MYC
PDX1
MT-TN
MC4R
SCO1
SLC19A2
FGFR2
HK2
SLC35A3
DARS2
CLN5
DPP4
DDIT3
HIF1AN
SLC25A22
SLC9A1
SEC23B
BRAF
H19
RNASEH2B
UGT1A4
ZMPSTE24
MIR34A
MT-ND6
XYLT1
TECR
NFE2L2
PIGT
FAM3D
EPO
AGPS
AGT
NDUFA9
MLXIPL
PEX6
EARS2
SERPINC1
SREBF2
ALDH9A1
POMGNT1
NDUFA13
HSPA5
CRH
FBN1
STXBP1
GCLM
ATP6AP2
PSEN1
SAMHD1
LONP1
SLC3A1
TFRC
PIGV
PNPLA6
SAT1
LDHB
EIF2AK3
SLC18A2
LARGE1
TMEM126B
EXT2
SLC25A10
SUCLG2
TIMM50
MYH7
UQCRQ
PIGN
ADRB2
SQSTM1
DDHD1
SARS2
B4GAT1
ABCC2
SLC35D1
ATP6V1A
IRS2
PRL
GRIN1
WDR45
MBOAT7
CHST3
GH1
SSR4
UGT1A3
DHODH
SOD2
SHMT1
DNM2
CCL2
NDUFS8
FOXO3
SLC7A9
AFG3L2
PIGW
NDUFA4
IDH1
SETD2
B3GAT3
NOTCH1
TRAPPC11
MB
DNAH8
FGFR1
CYC1
GRIN2A
RARS2
SCD
CCK
SLC27A4
IMPDH1
FADS2
PYY
SCN1A
SLC39A4
PGAP2
SNCA
CCDC115
PRNP
LAMA2
NT5C3A
B3GLCT
RAF1
CYCS
PIGO
CERNA3
POLR3A
COQ8B
MAPK1
SLC6A4
MC2R
MIR17
ABHD12
TMEM199
PLA2G4A
AKR1B1
IFNG
PIGL
CD4
FMR1
SLC6A9
HP
FAR1
PMPCA
STAT3
B3GALT6
CHST14
TMEM165
PLTP
B3GALNT2
PGAP3
MFSD2A
C1GALT1C1
ALDH1A3
SLC38A1
HBA2
GFAP
PIGM
IGFBP3
UGT2B7
IGF2
ERCC1
ACLY
COQ5
CD40LG
B4GALT7
PIK3R2
FAS
PLCB4
ATP6V1E1
SMN1
CHAT
LOX
NDUFA10
UGP2
POMK
GJB2
ARV1
CALM1
PRKAR1A
MT-TS1
ACBD5
POLR3B
EOGT
GDF15
P4HB
PIP5K1C
AVPR2
RPL10
TIMMDC1
RAP1A
CKB
CAPN3
IAPP
CTSF
ATM
GABRG2
CST3
CRPPA
MAP2K1
PIK3CG
PIK3C2A
EDN1
UGT1A
TXN2
LGMN
GSK3B
HLA-B
F7
TRIT1
LHCGR
CANT1
HTR1A
MAPK3
COL1A1
PIGQ
POFUT1
PTPN1
NDUFB8
SERPINA7
AP1S1
NDUFA6
GLP1R
NDUFA8
CHSY1
COX20
GSN
TARS2
SETX
MME
VPS13B
ALOX12
THBD
GFER
OPRM1
NDUFA11
NAT1
ALPP
GARS1
TXN
CALM3
PGAP1
NDUFAF4
ACE2
SLC4A1
CA2
SSBP1
MAPK8
GNRH1
FGFR3
TXNRD2
NR5A1
PRKACA
SLC25A21
RXYLT1
NAXD
MAF
PPAT
XRCC1
SLC10A7
CKM
TRIM32
SCNN1A
LOC107133510
SLC5A6
ABCC9
NDUFB10
SIL1
ANO10
LYST
VWF
ASPH
TRMT10C
PLOD1
PLAT
GATA6
SLC38A2
FOS
BCL2
MAN2C1
TRN-GTT2-1
IDH3B
CACNA1A
UGDH
NDUFAF3
EGFR
SPP1
SFXN4
AAAS
SYNJ1
CALM2
EPG5
SLC1A2
CAV3
MRPS34
GPC3
ERCC4
KNG1
SELP
DYSF
GHRH
SLC31A1
NIT2
OGT
LPA
BPNT2
PRKDC
F10
MFF
MBTPS1
GRIN2B
PLOD2
KCNQ1
TLR4
PIGP
AGTR1
FTH1
MSTO1
HSPG2
CBL
MINPP1
PGR-AS1
SARS1
DYRK1B
PIGY
JAK2
MBTPS2
CD46
APEX1
HSPA8
VEGFA
ALOX15
CALCA
PCSK1
PTGS1
SLC1A3
M6PR
ACSL1
SMAD4
LTA
PLP1
CSNK2A1
ESR2
FSHR
GPX4
SLC26A2
NR0B1
LRP5
KCNH2
PAPSS2
RAB7A
CXCL8
BRCA1
SMAD3
MIR130A
SYP
HSP90AA1
GPLD1
SCAP
SELE
PLG
PRSS1
LOC106099062
MICOS13
PARS2
SLC1A1
ENTPD1
HTT
PROC
PNKD
SLC7A5
POGLUT1
PIK3C3
DTYMK
ATP5PO
GRB2
ALDOC
AQP2
MTPAP
B2M
ABCC1
DAG1
PLA2G2A
HSPB1
GSTM3
GP1BA
TYRP1
UGT2B15
NOTCH3
GATA3
KCNQ2
PDE4A
AARS1
PKHD1
TSC1
LFNG
TRA-TGC7-1
APOH
SLC26A4
SLC6A20
CSNK2B
ATP1A2
DLG4
CACNA1C
KCNA1
MMP2
UGCG
UGT1A5
TFAP2A
ATP1A1
SP1
VDAC1
PARP1
MAN2B2
LCN2
GLS2
VMA21
YAP1
GLRA1
SRC
CKMT2
TIMP1
TRIM37
ICAM1
ITGAM
ERN1
SERPINA12
ATP1A3
TPM1
SCNN1G
GAS5
DSP
TRC-GCA24-1
PM20D1
COA7
MGAM
B4GALNT1
ERCC3
XBP1
ITIH4
CKMT1B
NFKB1
XPA
INPP5K
TNXB
UBE3A
SLC20A2
MMP9
F3
VHL
PTPRC
CASP3
FPGS
HNRNPA1
CUL4B
HDAC1
MTHFD1L
CTBP1
UBIAD1
FN1
PIGB
CD40
ADCY10
PDE3B
PGM2L1
TBC1D4
NTRK2
ITPR1
PDGFRB
RAC1
TARDBP
SCARNA5
CLPX
JUN
NRAS
DOCK8
GNB1
KCNJ2
TCN1
SERPINF1
RANBP2
KCNMA1
PAICS
ADH5
AFP
TRN-GTT2-7
EIF2AK2
DSG1
IFIH1
PARK7
MARS1
NT5C2
SNORD15A
SERPINA6
THBS1
CTLA4
PPP2CA
ZNF143
VCAM1
CD38
SLC3A2
IMPDH2
ALOX5AP
YY1
NUP188
CBR1
CSF1R
PRTN3
ALDH1L1
ANPEP
FCGR3A
SLC38A5
LACTB
RPS6KB1
SLC1A4
HS6ST1
HNRNPU
BRCA2
FGA
ATF6
MIR146A
CREB1
SLC26A3
NUP107
CXCR4
SST
HERC2
DHRS4
TSEN54
GORAB
DHPS
RRM1
TGFBR2
FFAR4
CGB3
AGTR2
SNX14
ADPRH
CDK5
H3-3B
DYRK1A
RAPSN
ARNT
CDC42
MEN1
ACHE
ATP5F1B
SPHK1
UGT2B17
FURIN
DNM1
HLA-DQB1
CLTRN
PRF1
GATA4
SLC38A7
ACSM2B
VPS13A
NPPB
SLC12A2
YWHAE
PNKP
MAPK14
SLC4A4
DDX3X
MPL
HPGD
NOTCH2
TGDS
TOP3A
FUS
MYD88
SNAP25
ALOX15B
PSEN2
GJB1
BCAP31
ITGA2B
CAMK2A
CDKN2A
JAG1
MIR23A
ABCA7
CSF1
EPAS1
CAMK2B
YME1L1
ATP2A2
CD44
AGPAT1
KCND3
SMC1A
APOM
DGKD
PPP2R1A
TUBB
SERPINF2
MYH14
AGER
RPGR
CYB5A
IL17A
CDKAL1
ITGB3
EIF2B3
AVP
CACNA1H
MC3R
TRE-TTC3-1
CTSL
EPOR
CERT1
PI4KA
BCR
USP7
PRKCA
CFH
SORT1
RAC2
MIR203A
PIGS
MSR1
ADAMTS13
PLOD3
CLU
PGM2
NFKBIA
SLC5A5
PTGDS
GSTO1
MTHFD2
PPP1CA
HLA-DRB1
GABRA1
SLC38A9
HSP90B1
RHEB
ECM1
ACTN2
ADCY3
FGG
CRYAB
TSHB
HSPA4
TBL1XR1
CTSB
LTBP4
EGLN1
ARSH
GPC4
DCK
KRT1
SCN8A
GSK3A
GRIN2D
BACE1
ATP4A
SLC25A11
CTSG
SEC63
SCN9A
PDE5A
CDKN3
ITGB2
SFTPD
F12
HAX1
GGCX
EMD
LRRK2
ATP5MK
POLA1
MBP
LETM1
KEAP1
IL1RN
BGN
DOCK7
PFAS
TLR2
KAT6B
AQP1
SLC11A1
STIM1
LNPEP
GAD2
HSPA9
TG
HDC
IL2
KIF5A
EEF1A1
PIGH
RBPJ
OXA1L
LRP4
FGFR4
PLCG1
SHH
USP9X
OSGEP
GNAI1
DSE
HCN4
SLC16A10
NAA10
CSGALNACT1
RELA
EXTL3
CLCN2
GCM2
MIR192
OSBP
L1CAM
SMC3
XRCC4
CREB3L3
LTF
EEF2
IGF2R
THRB
GNAQ
RFC1
STAT1
HNRNPK
APOD
PRDX2
STUB1
NAAA
CSTB
ABCC5
ATAD3B
GRIA2
MCPH1
ABCC3
BRD4
TCF4
RPTOR
STX16
KCNJ8
ACSL3
KDM1A
RECK
INVS
VPS53
DMXL2
SLC38A4
AIP
CACNA2D1
KIT
GRIA3
GJA1
NCOR1
ACAN
GPAA1
FGF7
UQCRC1
HUWE1
PTCH1
IKBKG
PLK1
GYPC
ELANE
GNB5
POLD1
CEBPB
SRR
NIPAL4
EIF4E
C5AR1
