# Supplementary material for: Asparagine-related biomarkers and regulatory mechanisms in type 2 diabetes mellitus
Source: Front Mol Biosci. 2025 Dec 17;12:1733878. doi: 10.3389/fmolb.2025.1733878 (PMC12753446; doi:10.3389/fmolb.2025.1733878)
Supplement: Supplementary file 2 [file Table2.xls]

## Sheet: 01.GO
ONTOLOGY	ID	Description	GeneRatio	BgRatio	pvalue	p.adjust	qvalue	geneID	Count
BP	GO:0010038	response to metal ion	13/89	359/18870	1.31598296202162e-08	3.27942954135788e-05	2.51837581574243e-05	TF/SLC11A1/PPP1CA/SOD2/MAPK3/FECH/PDX1/SLC39A8/SLC12A2/ANK3/FOS/MMP9/G6PD	13
BP	GO:0019318	hexose metabolic process	10/89	233/18870	1.47234832657513e-07	0.000183454601491261	0.000140880487248084	PKM/IRS1/PDX1/GAA/PDHA1/MAN2B1/IGFBP3/IRS2/IGF2/G6PD	10
BP	GO:0006006	glucose metabolic process	9/89	193/18870	3.19173005844791e-07	0.000188134836725084	0.000144474585269157	PKM/IRS1/PDX1/GAA/PDHA1/IGFBP3/IRS2/IGF2/G6PD	9
BP	GO:0046686	response to cadmium ion	6/89	59/18870	3.42116481605772e-07	0.000188134836725084	0.000144474585269157	SLC11A1/SOD2/MAPK3/SLC39A8/FOS/MMP9	6
BP	GO:0005996	monosaccharide metabolic process	10/89	261/18870	4.20285095746663e-07	0.000188134836725084	0.000144474585269157	PKM/IRS1/PDX1/GAA/PDHA1/MAN2B1/IGFBP3/IRS2/IGF2/G6PD	10
BP	GO:0022617	extracellular matrix disassembly	6/89	62/18870	4.61517882709051e-07	0.000188134836725084	0.000144474585269157	TGFB1/CST3/ELANE/CTSG/LRP1/MMP9	6
BP	GO:0015980	energy derivation by oxidation of organic compounds	11/89	337/18870	5.2846864248619e-07	0.000188134836725084	0.000144474585269157	PPP1CA/SOD2/IRS1/UQCRC1/GAA/NDUFS7/SLC25A22/PDHA1/CYCS/IRS2/IGF2	11
BP	GO:0045807	positive regulation of endocytosis	8/89	155/18870	6.95358173835744e-07	0.000200812876147904	0.000154210445567665	APOA1/TF/MIR17/SLC11A1/ABCA7/APOA5/LMAN2/LRP1	8
BP	GO:0032496	response to lipopolysaccharide	11/89	348/18870	7.25247144996443e-07	0.000200812876147904	0.000154210445567665	MIR17/SLC11A1/SOD2/MAPK3/NFKBIA/ELANE/CTSG/LTF/FOS/MMP9/ALPL	11
BP	GO:0071276	cellular response to cadmium ion	5/89	37/18870	8.06213874707951e-07	0.000200908497577221	0.000154283876233585	SLC11A1/MAPK3/SLC39A8/FOS/MMP9	5
BP	GO:0032885	regulation of polysaccharide biosynthetic process	5/89	39/18870	1.05702007992803e-06	0.00023516885963341	0.000180593472507197	PPP1CA/TGFB1/IRS1/IRS2/IGF2	5
BP	GO:0030100	regulation of endocytosis	10/89	291/18870	1.13261144271834e-06	0.00023516885963341	0.000180593472507197	APOA1/TF/MIR17/SLC11A1/ABCA7/APOA5/TSC2/LMAN2/LRP1/DYSF	10
BP	GO:0002237	response to molecule of bacterial origin	11/89	369/18870	1.28680737982666e-06	0.00023516885963341	0.000180593472507197	MIR17/SLC11A1/SOD2/MAPK3/NFKBIA/ELANE/CTSG/LTF/FOS/MMP9/ALPL	11
BP	GO:0009100	glycoprotein metabolic process	11/89	370/18870	1.32117336872702e-06	0.00023516885963341	0.000180593472507197	EDEM2/MIR17/UGDH/GALNT2/CST3/CHST3/ABCA7/SLC39A8/B4GALT5/MAN2B1/DOLPP1	11
BP	GO:0032881	regulation of polysaccharide metabolic process	5/89	46/18870	2.45204536666172e-06	0.000407366470248066	0.000312829366778316	PPP1CA/TGFB1/IRS1/IRS2/IGF2	5
BP	GO:0048009	insulin-like growth factor receptor signaling pathway	5/89	52/18870	4.54682632466279e-06	0.000687653322912766	0.000528070347662164	MAPK3/IRS1/TSC2/IGFBP3/IGF2	5
BP	GO:0071248	cellular response to metal ion	8/89	200/18870	4.69105396850603e-06	0.000687653322912766	0.000528070347662164	TF/SLC11A1/MAPK3/SLC39A8/SLC12A2/ANK3/FOS/MMP9	8
BP	GO:0032868	response to insulin	9/89	269/18870	4.99861384665248e-06	0.00069203031699211	0.000531431577380948	PKM/CTSD/MAPK3/IRS1/TSC2/FOS/IRS2/IGF2/ALPL	9
BP	GO:0009314	response to radiation	11/89	428/18870	5.35977832136307e-06	0.000701135081767427	0.000538423409078813	PPP1CA/SOD2/FECH/ELANE/BRCA1/ABCA7/TIMP1/ERCC4/CRYAB/FOS/MMP9	11
BP	GO:0000302	response to reactive oxygen species	8/89	205/18870	5.62708733360696e-06	0.000701135081767427	0.000538423409078813	MIR17/SOD2/MAPK3/HBB/HBA1/CRYAB/FOS/MMP9	8
BP	GO:0010875	positive regulation of cholesterol efflux	4/89	27/18870	7.46779740871628e-06	0.000878457902572896	0.000674595111463008	APOA1/NFKBIA/ABCA7/LRP1	4
BP	GO:0050764	regulation of phagocytosis	6/89	100/18870	7.75524633090037e-06	0.000878457902572896	0.000674595111463008	APOA1/MIR17/SLC11A1/ABCA7/LMAN2/DYSF	6
BP	GO:0005976	polysaccharide metabolic process	6/89	102/18870	8.69463807008004e-06	0.000942045133506063	0.00072342572134579	PPP1CA/TGFB1/IRS1/GAA/IRS2/IGF2	6
BP	GO:0071241	cellular response to inorganic substance	8/89	229/18870	1.26320514218196e-05	0.00121806750111169	0.000935391871682459	TF/SLC11A1/MAPK3/SLC39A8/SLC12A2/ANK3/FOS/MMP9	8
BP	GO:0005979	regulation of glycogen biosynthetic process	4/89	31/18870	1.31973605658169e-05	0.00121806750111169	0.000935391871682459	PPP1CA/IRS1/IRS2/IGF2	4
BP	GO:0010962	regulation of glucan biosynthetic process	4/89	31/18870	1.31973605658169e-05	0.00121806750111169	0.000935391871682459	PPP1CA/IRS1/IRS2/IGF2	4
BP	GO:0034755	iron ion transmembrane transport	4/89	31/18870	1.31973605658169e-05	0.00121806750111169	0.000935391871682459	TF/SLC11A1/SLC39A8/LTF	4
BP	GO:0000271	polysaccharide biosynthetic process	5/89	66/18870	1.48447021068974e-05	0.00132117848751387	0.00101457400114058	PPP1CA/TGFB1/IRS1/IRS2/IGF2	5
BP	GO:0006909	phagocytosis	8/89	237/18870	1.61932839802742e-05	0.00136313215509569	0.00104679152570921	APOA1/MIR17/SLC11A1/ELANE/ABCA7/LMAN2/LRP1/DYSF	8
BP	GO:0052547	regulation of peptidase activity	9/89	312/18870	1.64100981753093e-05	0.00136313215509569	0.00104679152570921	MIR17/CTSD/CST3/F3/TIMP1/LRP1/LTF/CYCS/MMP9	9
BP	GO:0060312	regulation of blood vessel remodeling	3/89	12/18870	2.1636784137976e-05	0.00173931826038181	0.00133567652165842	MIR17/TGFB1/CST3	3
BP	GO:0050766	positive regulation of phagocytosis	5/89	72/18870	2.27301111663326e-05	0.00177010740707815	0.00135932046382871	APOA1/MIR17/SLC11A1/ABCA7/LMAN2	5
BP	GO:0033344	cholesterol efflux	5/89	73/18870	2.43112900625651e-05	0.0018358707526034	0.00140982217970473	APOA1/NFKBIA/ABCA7/APOA5/LRP1	5
BP	GO:0008286	insulin receptor signaling pathway	6/89	125/18870	2.77756986385902e-05	0.00192906110431252	0.00148138594561129	CTSD/MAPK3/IRS1/TSC2/IRS2/IGF2	6
BP	GO:0005977	glycogen metabolic process	5/89	76/18870	2.95724464769834e-05	0.00192906110431252	0.00148138594561129	PPP1CA/IRS1/GAA/IRS2/IGF2	5
BP	GO:0009636	response to toxic substance	8/89	258/18870	2.97666552492206e-05	0.00192906110431252	0.00148138594561129	SLC11A1/SOD2/FECH/HBB/HBA1/SLC39A8/FOS/ABCB1	8
BP	GO:0032373	positive regulation of sterol transport	4/89	38/18870	3.01899611028043e-05	0.00192906110431252	0.00148138594561129	APOA1/NFKBIA/ABCA7/LRP1	4
BP	GO:0032376	positive regulation of cholesterol transport	4/89	38/18870	3.01899611028043e-05	0.00192906110431252	0.00148138594561129	APOA1/NFKBIA/ABCA7/LRP1	4
BP	GO:0070873	regulation of glycogen metabolic process	4/89	38/18870	3.01899611028043e-05	0.00192906110431252	0.00148138594561129	PPP1CA/IRS1/IRS2/IGF2	4
BP	GO:0030301	cholesterol transport	6/89	128/18870	3.17556984597923e-05	0.00197838001404506	0.00151925946841848	APOA1/MIR17/NFKBIA/ABCA7/APOA5/LRP1	6
BP	GO:0044042	glucan metabolic process	5/89	78/18870	3.35431012480417e-05	0.00201232310307829	0.00154532542088212	PPP1CA/IRS1/GAA/IRS2/IGF2	5
BP	GO:0030099	myeloid cell differentiation	10/89	430/18870	3.47230712007892e-05	0.00201232310307829	0.00154532542088212	ALAS2/TF/FECH/TGFB1/NFKBIA/MAF/LTF/FOS/MMP9/G6PD	10
BP	GO:0043434	response to peptide hormone	10/89	430/18870	3.47230712007892e-05	0.00201232310307829	0.00154532542088212	PKM/CTSD/MAPK3/IRS1/TIMP1/TSC2/FOS/IRS2/IGF2/ALPL	10
BP	GO:0033700	phospholipid efflux	3/89	14/18870	3.5555125166936e-05	0.00201371299809101	0.00154639276443755	APOA1/ABCA7/APOA5	3
BP	GO:0032371	regulation of sterol transport	5/89	80/18870	3.79152338156372e-05	0.00201856030511454	0.0015501151620758	APOA1/MIR17/NFKBIA/ABCA7/LRP1	5
BP	GO:0032374	regulation of cholesterol transport	5/89	80/18870	3.79152338156372e-05	0.00201856030511454	0.0015501151620758	APOA1/MIR17/NFKBIA/ABCA7/LRP1	5
BP	GO:2000116	regulation of cysteine-type endopeptidase activity	7/89	195/18870	3.80707601686932e-05	0.00201856030511454	0.0015501151620758	MIR17/CTSD/CST3/F3/LTF/CYCS/MMP9	7
BP	GO:0045725	positive regulation of glycogen biosynthetic process	3/89	15/18870	4.4292280780566e-05	0.00229950757719105	0.00176586329954099	IRS1/IRS2/IGF2	3
BP	GO:0010466	negative regulation of peptidase activity	6/89	137/18870	4.65183826509619e-05	0.0023657920319632	0.00181676519139525	MIR17/CST3/TIMP1/LRP1/LTF/MMP9	6
BP	GO:0032869	cellular response to insulin stimulus	7/89	206/18870	5.39302365507675e-05	0.00261827239654936	0.00201065270631356	PKM/CTSD/MAPK3/IRS1/TSC2/IRS2/IGF2	7
BP	GO:0010715	regulation of extracellular matrix disassembly	3/89	16/18870	5.43276319654522e-05	0.00261827239654936	0.00201065270631356	TGFB1/CST3/LRP1	3
BP	GO:0015918	sterol transport	6/89	141/18870	5.46348975202915e-05	0.00261827239654936	0.00201065270631356	APOA1/MIR17/NFKBIA/ABCA7/APOA5/LRP1	6
BP	GO:0006112	energy reserve metabolic process	5/89	89/18870	6.33215450873963e-05	0.0028742942470424	0.00220725983827114	PPP1CA/IRS1/GAA/IRS2/IGF2	5
BP	GO:0052548	regulation of endopeptidase activity	8/89	288/18870	6.47378653758252e-05	0.0028742942470424	0.00220725983827114	MIR17/CTSD/CST3/F3/TIMP1/LTF/CYCS/MMP9	8
BP	GO:0005978	glycogen biosynthetic process	4/89	46/18870	6.48491373794612e-05	0.0028742942470424	0.00220725983827114	PPP1CA/IRS1/IRS2/IGF2	4
BP	GO:0009250	glucan biosynthetic process	4/89	46/18870	6.48491373794612e-05	0.0028742942470424	0.00220725983827114	PPP1CA/IRS1/IRS2/IGF2	4
BP	GO:0070875	positive regulation of glycogen metabolic process	3/89	17/18870	6.57442905623663e-05	0.0028742942470424	0.00220725983827114	IRS1/IRS2/IGF2	3
BP	GO:1901653	cellular response to peptide	9/89	374/18870	6.74339063667734e-05	0.00289733266665516	0.00222495175634835	PKM/CTSD/MAPK3/IRS1/TSC2/LRP1/FOS/IRS2/IGF2	9
BP	GO:0097006	regulation of plasma lipoprotein particle levels	5/89	91/18870	7.04217672313356e-05	0.0029744244735676	0.00228415294962655	APOA1/MIR17/FECH/ABCA7/APOA5	5
BP	GO:0048193	Golgi vesicle transport	8/89	294/18870	7.47695690034636e-05	0.00305741293076514	0.00234788236382995	TRAPPC1/COPE/COG6/COG5/TRAPPC5/LMAN2/BET1/ANK3	8
BP	GO:0070085	glycosylation	7/89	217/18870	7.48403646776379e-05	0.00305741293076514	0.00234788236382995	GALNT2/B4GALT6/COG6/COG5/SLC39A8/B4GALT5/DOLPP1	7
BP	GO:0009101	glycoprotein biosynthetic process	8/89	299/18870	8.40870267239089e-05	0.00337975597735453	0.00259541960244595	MIR17/UGDH/GALNT2/CHST3/ABCA7/SLC39A8/B4GALT5/DOLPP1	8
BP	GO:0032368	regulation of lipid transport	6/89	153/18870	8.5987133469963e-05	0.00340126883503409	0.00261193999412519	APOA1/MIR17/NFKBIA/ABCA7/LRP1/IRS2	6
BP	GO:0071827	plasma lipoprotein particle organization	4/89	50/18870	9.02142549206534e-05	0.00351271755097294	0.00269752492509454	APOA1/FECH/ABCA7/APOA5	4
BP	GO:0098754	detoxification	6/89	158/18870	0.000102671303842938	0.00393625983348617	0.00302277620059046	SLC11A1/SOD2/HBB/HBA1/SLC39A8/ABCB1	6
BP	GO:0071375	cellular response to peptide hormone stimulus	8/89	310/18870	0.000108014863044536	0.00405768244729293	0.00311602039755789	PKM/CTSD/MAPK3/IRS1/TSC2/FOS/IRS2/IGF2	8
BP	GO:0097709	connective tissue replacement	3/89	20/18870	0.000109094993566864	0.00405768244729293	0.00311602039755789	MIR17/TGFB1/TIMP1	3
BP	GO:0006979	response to oxidative stress	9/89	400/18870	0.000112482714389549	0.00409834148249231	0.00314724373370407	MIR17/SOD2/MAPK3/HBB/HBA1/CRYAB/FOS/MMP9/G6PD	9
BP	GO:0071825	protein-lipid complex organization	4/89	53/18870	0.000113477352444611	0.00409834148249231	0.00314724373370407	APOA1/FECH/ABCA7/APOA5	4
BP	GO:0072593	reactive oxygen species metabolic process	7/89	234/18870	0.000119818751579261	0.0042655475562217	0.00327564647174582	SOD2/TGFB1/HBB/BRCA1/HBA1/CRYAB/G6PD	7
BP	GO:0010874	regulation of cholesterol efflux	4/89	54/18870	0.000122116189817728	0.00428610626796871	0.00329143414512423	APOA1/NFKBIA/ABCA7/LRP1	4
BP	GO:0009416	response to light stimulus	8/89	318/18870	0.00012875031523254	0.00445619146610402	0.0034220478522333	PPP1CA/FECH/ELANE/ABCA7/TIMP1/ERCC4/FOS/MMP9	8
BP	GO:0043255	regulation of carbohydrate biosynthetic process	5/89	105/18870	0.000138850506283501	0.00473993783093814	0.003639945499977	PPP1CA/TGFB1/IRS1/IRS2/IGF2	5
BP	GO:0051347	positive regulation of transferase activity	9/89	414/18870	0.000145748743500388	0.00490818741625629	0.003769149582983	APOA1/SLC11A1/MAPK3/TGFB1/IRS1/NTRK2/ELANE/LTF/IGF2	9
BP	GO:0048660	regulation of smooth muscle cell proliferation	6/89	171/18870	0.000158301921916289	0.00525984519220521	0.00403919851289561	MIR17/SOD2/TGFB1/ELANE/IGFBP3/MMP9	6
BP	GO:0033002	muscle cell proliferation	7/89	247/18870	0.000167326585475069	0.00548655067110356	0.00421329269243317	MIR17/SOD2/TGFB1/ELANE/FOS/IGFBP3/MMP9	7
BP	GO:0006826	iron ion transport	4/89	59/18870	0.000172614450080329	0.00558643129350882	0.00428999412503127	TF/SLC11A1/SLC39A8/LTF	4
BP	GO:0048659	smooth muscle cell proliferation	6/89	175/18870	0.000179517132886758	0.00573534224556155	0.00440434747082491	MIR17/SOD2/TGFB1/ELANE/IGFBP3/MMP9	6
BP	GO:0046628	positive regulation of insulin receptor signaling pathway	3/89	24/18870	0.00019106547769068	0.00595168963006467	0.00457048734791652	CTSD/IRS1/IGF2	3
BP	GO:1905048	regulation of metallopeptidase activity	3/89	24/18870	0.00019106547769068	0.00595168963006467	0.00457048734791652	MIR17/TIMP1/LRP1	3
BP	GO:0060586	multicellular organismal-level iron ion homeostasis	3/89	25/18870	0.00021638053910875	0.00665704078344451	0.00511214840935293	SLC11A1/SOD2/FECH	3
BP	GO:1905952	regulation of lipid localization	6/89	183/18870	0.000228668334150075	0.00694928644758519	0.00533657293305309	APOA1/MIR17/NFKBIA/ABCA7/LRP1/IRS2	6
BP	GO:1900078	positive regulation of cellular response to insulin stimulus	3/89	26/18870	0.000243771338025634	0.00731901414891422	0.00562049831998228	CTSD/IRS1/IGF2	3
BP	GO:1990748	cellular detoxification	5/89	119/18870	0.000249398777769937	0.00736783495837552	0.0056579893361184	SLC11A1/SOD2/HBB/HBA1/SLC39A8	5
BP	GO:2000117	negative regulation of cysteine-type endopeptidase activity	4/89	65/18870	0.000251310582448603	0.00736783495837552	0.0056579893361184	MIR17/CST3/LTF/MMP9	4
BP	GO:0008217	regulation of blood pressure	6/89	187/18870	0.000256925986164406	0.00744487857583373	0.00571715352321776	MIR17/RENBP/SOD2/HBB/CTSG/NPY	6
BP	GO:0006109	regulation of carbohydrate metabolic process	6/89	188/18870	0.000264402274734178	0.00757345366250081	0.00581589032627628	PPP1CA/TGFB1/IRS1/IGFBP3/IRS2/IGF2	6
BP	GO:0034377	plasma lipoprotein particle assembly	3/89	27/18870	0.000273309280602749	0.00765265985687697	0.00587671522336839	APOA1/FECH/ABCA7	3
BP	GO:0050996	positive regulation of lipid catabolic process	3/89	27/18870	0.000273309280602749	0.00765265985687697	0.00587671522336839	IRS1/APOA5/IRS2	3
BP	GO:0022904	respiratory electron transport chain	5/89	124/18870	0.000301833429904067	0.00817442082466818	0.00627739167831661	SOD2/UQCRC1/NDUFS7/SLC25A22/CYCS	5
BP	GO:0044342	type B pancreatic cell proliferation	3/89	28/18870	0.00030506466159476	0.00817442082466818	0.00627739167831661	PDX1/IGFBP3/IRS2	3
BP	GO:0090594	inflammatory response to wounding	3/89	28/18870	0.00030506466159476	0.00817442082466818	0.00627739167831661	MIR17/TGFB1/TIMP1	3
BP	GO:1903019	negative regulation of glycoprotein metabolic process	3/89	28/18870	0.00030506466159476	0.00817442082466818	0.00627739167831661	MIR17/CST3/ABCA7	3
BP	GO:0046626	regulation of insulin receptor signaling pathway	4/89	69/18870	0.000316324532607029	0.00838596526868847	0.00643984322821476	CTSD/IRS1/TSC2/IGF2	4
BP	GO:0019731	antibacterial humoral response	4/89	70/18870	0.000334295220057235	0.00876909145665927	0.0067340577292416	TF/ELANE/CTSG/LTF	4
BP	GO:0010951	negative regulation of endopeptidase activity	5/89	128/18870	0.000349481760374248	0.00897592149134946	0.00689288893776857	MIR17/CST3/TIMP1/LTF/MMP9	5
BP	GO:0097237	cellular response to toxic substance	5/89	128/18870	0.000349481760374248	0.00897592149134946	0.00689288893776857	SLC11A1/SOD2/HBB/HBA1/SLC39A8	5
BP	GO:1900076	regulation of cellular response to insulin stimulus	4/89	71/18870	0.000352985676626102	0.00897592149134946	0.00689288893776857	CTSD/IRS1/TSC2/IGF2	4
BP	GO:0010039	response to iron ion	3/89	30/18870	0.000375503423329836	0.0093575453093795	0.00718594972224885	TF/PDX1/G6PD	3
BP	GO:0065005	protein-lipid complex assembly	3/89	30/18870	0.000375503423329836	0.0093575453093795	0.00718594972224885	APOA1/FECH/ABCA7	3
BP	GO:0006879	intracellular iron ion homeostasis	4/89	73/18870	0.000392592253407759	0.00968653361873401	0.00743859006456806	ALAS2/TF/SLC11A1/SLC39A8	4
BP	GO:0006888	endoplasmic reticulum to Golgi vesicle-mediated transport	5/89	132/18870	0.000402618047295172	0.00983651150842716	0.00755376274491871	TRAPPC1/COPE/TRAPPC5/LMAN2/BET1	5
BP	GO:0006023	aminoglycan biosynthetic process	4/89	74/18870	0.000413541716121764	0.00998732098486468	0.00766957402656247	UGDH/TGFB1/CHST3/B4GALT5	4
BP	GO:0019730	antimicrobial humoral response	5/89	133/18870	0.000416806333236728	0.00998732098486468	0.00766957402656247	TF/SLC11A1/ELANE/CTSG/LTF	5
BP	GO:0043086	negative regulation of catalytic activity	9/89	480/18870	0.000433794419923842	0.0102953875661925	0.0079061479240255	MIR17/CST3/MTRR/TIMP1/TSC2/LRP1/LTF/IRS2/MMP9	9
BP	GO:0016051	carbohydrate biosynthetic process	6/89	214/18870	0.000526932056404879	0.0123878743826506	0.0095130335505866	PPP1CA/TGFB1/IRS1/IRS2/IGF2/G6PD	6
BP	GO:0006891	intra-Golgi vesicle-mediated transport	3/89	34/18870	0.000545962235955845	0.0127153074018875	0.00976447953731161	COPE/COG6/COG5	3
BP	GO:0051346	negative regulation of hydrolase activity	6/89	218/18870	0.000580859162309291	0.0134027873377292	0.0102924167356559	MIR17/CST3/TIMP1/LRP1/LTF/MMP9	6
BP	GO:0045834	positive regulation of lipid metabolic process	5/89	145/18870	0.000618131125251558	0.0141319519644668	0.0108523649030162	APOA1/TGFB1/IRS1/APOA5/IRS2	5
BP	GO:0001906	cell killing	6/89	223/18870	0.000654197443230804	0.0146344176045354	0.0112382238764236	TUBB4B/TGFB1/ELANE/CTSG/CFH/LTF	6
BP	GO:0062013	positive regulation of small molecule metabolic process	5/89	147/18870	0.000657726633911702	0.0146344176045354	0.0112382238764236	APOA1/IRS1/APOA5/IRS2/IGF2	5
BP	GO:2000377	regulation of reactive oxygen species metabolic process	5/89	147/18870	0.000657726633911702	0.0146344176045354	0.0112382238764236	SOD2/TGFB1/BRCA1/CRYAB/G6PD	5
BP	GO:0060395	SMAD protein signal transduction	4/89	84/18870	0.000669082234444101	0.0147553356480947	0.0113310805982243	TF/TGFB1/LRP1/FOS	4
BP	GO:0034103	regulation of tissue remodeling	4/89	85/18870	0.000699615399553161	0.0150707684528719	0.0115733112474956	TF/MIR17/TGFB1/CST3	4
BP	GO:0051101	regulation of DNA binding	4/89	85/18870	0.000699615399553161	0.0150707684528719	0.0115733112474956	TGFB1/NFKBIA/ERCC4/MMP9	4
BP	GO:0071222	cellular response to lipopolysaccharide	6/89	226/18870	0.000701528547565466	0.0150707684528719	0.0115733112474956	MIR17/MAPK3/NFKBIA/CTSG/LTF/MMP9	6
BP	GO:0032370	positive regulation of lipid transport	4/89	86/18870	0.00073112241795838	0.015572282611558	0.0119584395487929	APOA1/NFKBIA/ABCA7/LRP1	4
BP	GO:0009411	response to UV	5/89	152/18870	0.000765025384931927	0.0161562988072065	0.0124069237270851	FECH/ELANE/TIMP1/ERCC4/MMP9	5
BP	GO:0030198	extracellular matrix organization	7/89	321/18870	0.000807439077536375	0.0168271254935283	0.012922072377813	TGFB1/CST3/ELANE/CTSG/SLC39A8/LRP1/MMP9	7
BP	GO:0034614	cellular response to reactive oxygen species	5/89	154/18870	0.000811416481282321	0.0168271254935283	0.012922072377813	MIR17/SOD2/MAPK3/FOS/MMP9	5
BP	GO:0043062	extracellular structure organization	7/89	322/18870	0.000822264583951434	0.0168271254935283	0.012922072377813	TGFB1/CST3/ELANE/CTSG/SLC39A8/LRP1/MMP9	7
BP	GO:0021954	central nervous system neuron development	4/89	89/18870	0.000831658964522146	0.0168271254935283	0.012922072377813	B4GALT6/NTRK2/NPY/B4GALT5	4
BP	GO:0050829	defense response to Gram-negative bacterium	4/89	89/18870	0.000831658964522146	0.0168271254935283	0.012922072377813	SLC11A1/ELANE/CTSG/LTF	4
BP	GO:0045229	external encapsulating structure organization	7/89	323/18870	0.000837304799838489	0.0168271254935283	0.012922072377813	TGFB1/CST3/ELANE/CTSG/SLC39A8/LRP1/MMP9	7
BP	GO:0045861	negative regulation of proteolysis	6/89	235/18870	0.000859588466824107	0.0169635552493558	0.0130268410253142	MIR17/CST3/TIMP1/LRP1/LTF/MMP9	6
BP	GO:1905039	carboxylic acid transmembrane transport	5/89	156/18870	0.000859876782696544	0.0169635552493558	0.0130268410253142	SLC11A1/SLC35D1/SLC25A22/IRS2/ABCB1	5
BP	GO:0042060	wound healing	8/89	423/18870	0.000864515054842773	0.0169635552493558	0.0130268410253142	MIR17/SLC11A1/TGFB1/HBB/F3/CTSG/TIMP1/SLC12A2	8
BP	GO:1903825	organic acid transmembrane transport	5/89	157/18870	0.000884900882342677	0.017227914053109	0.0132298503626561	SLC11A1/SLC35D1/SLC25A22/IRS2/ABCB1	5
BP	GO:0071219	cellular response to molecule of bacterial origin	6/89	239/18870	0.000938081564060852	0.0181216996716251	0.0139162161033262	MIR17/MAPK3/NFKBIA/CTSG/LTF/MMP9	6
BP	GO:0045923	positive regulation of fatty acid metabolic process	3/89	41/18870	0.000949696457287343	0.018204950550462	0.0139801470392582	IRS1/APOA5/IRS2	3
BP	GO:0071421	manganese ion transmembrane transport	2/89	10/18870	0.000965785806490729	0.0183720475555336	0.0141084660200896	SLC11A1/SLC39A8	2
BP	GO:0044272	sulfur compound biosynthetic process	5/89	161/18870	0.000990459822772181	0.0186986808965778	0.0143592979090895	GGT1/UGDH/MTRR/CHST3/PDHA1	5
BP	GO:0006040	amino sugar metabolic process	3/89	42/18870	0.00101927888644209	0.018865164444597	0.0144871457971941	RENBP/CHST3/UAP1	3
BP	GO:0140467	integrated stress response signaling	3/89	42/18870	0.00101927888644209	0.018865164444597	0.0144871457971941	ABCA7/MAF/FOS	3
BP	GO:0045333	cellular respiration	6/89	243/18870	0.00102198924559414	0.018865164444597	0.0144871457971941	SOD2/UQCRC1/NDUFS7/SLC25A22/PDHA1/CYCS	6
BP	GO:0043281	regulation of cysteine-type endopeptidase activity involved in apoptotic process	5/89	163/18870	0.00104661945278358	0.0191777623260049	0.0147271994207472	MIR17/CTSD/F3/CYCS/MMP9	5
BP	GO:0062012	regulation of small molecule metabolic process	7/89	337/18870	0.00107167054236507	0.0194934524932392	0.0149696277066439	APOA1/IRS1/BRCA1/APOA5/IGFBP3/IRS2/IGF2	7
BP	GO:0061912	selective autophagy	4/89	96/18870	0.00110355176082081	0.0199279057098947	0.0153032578274007	MAPK3/TGFB1/GAA/TSC2	4
BP	GO:0015711	organic anion transport	8/89	443/18870	0.00116279688210083	0.0200859704723144	0.0154246406685256	SLC11A1/NTRK2/SLC35D1/SLC25A22/SLC39A8/SLC12A2/IRS2/ABCB1	8
BP	GO:0048732	gland development	8/89	443/18870	0.00116279688210083	0.0200859704723144	0.0154246406685256	APOA1/HNF1A/SOD2/MAPK3/TGFB1/PDX1/IRS2/IGF2	8
BP	GO:0019216	regulation of lipid metabolic process	7/89	342/18870	0.00116687110642939	0.0200859704723144	0.0154246406685256	APOA1/TGFB1/IRS1/BRCA1/ABCA7/APOA5/IRS2	7
BP	GO:0006828	manganese ion transport	2/89	11/18870	0.00117678639203768	0.0200859704723144	0.0154246406685256	SLC11A1/SLC39A8	2
BP	GO:0032000	positive regulation of fatty acid beta-oxidation	2/89	11/18870	0.00117678639203768	0.0200859704723144	0.0154246406685256	IRS1/IRS2	2
BP	GO:0046501	protoporphyrinogen IX metabolic process	2/89	11/18870	0.00117678639203768	0.0200859704723144	0.0154246406685256	ALAS2/FECH	2
BP	GO:0070944	neutrophil-mediated killing of bacterium	2/89	11/18870	0.00117678639203768	0.0200859704723144	0.0154246406685256	ELANE/CTSG	2
BP	GO:0071492	cellular response to UV-A	2/89	11/18870	0.00117678639203768	0.0200859704723144	0.0154246406685256	TIMP1/MMP9	2
BP	GO:0048661	positive regulation of smooth muscle cell proliferation	4/89	98/18870	0.00119145137330427	0.0201979375664914	0.0155106236782467	MIR17/TGFB1/ELANE/MMP9	4
BP	GO:0010001	glial cell differentiation	6/89	252/18870	0.00123186587978962	0.0204460918857935	0.0157011890886089	MAPK3/TGFB1/B4GALT6/NTRK2/LRP1/B4GALT5	6
BP	GO:0016054	organic acid catabolic process	6/89	252/18870	0.00123186587978962	0.0204460918857935	0.0157011890886089	AMT/RENBP/IRS1/MTRR/GLS/IRS2	6
BP	GO:0046395	carboxylic acid catabolic process	6/89	252/18870	0.00123186587978962	0.0204460918857935	0.0157011890886089	AMT/RENBP/IRS1/MTRR/GLS/IRS2	6
BP	GO:0010907	positive regulation of glucose metabolic process	3/89	45/18870	0.00124711314873219	0.0204460918857935	0.0157011890886089	IRS1/IRS2/IGF2	3
BP	GO:0030574	collagen catabolic process	3/89	45/18870	0.00124711314873219	0.0204460918857935	0.0157011890886089	CST3/PEPD/MMP9	3
BP	GO:0097305	response to alcohol	6/89	254/18870	0.00128268788457321	0.0206457366406852	0.0158545024975778	SOD2/FECH/TGFB1/BRCA1/FOS/G6PD	6
BP	GO:0000041	transition metal ion transport	4/89	100/18870	0.00128414493551613	0.0206457366406852	0.0158545024975778	TF/SLC11A1/SLC39A8/LTF	4
BP	GO:0019217	regulation of fatty acid metabolic process	4/89	100/18870	0.00128414493551613	0.0206457366406852	0.0158545024975778	IRS1/BRCA1/APOA5/IRS2	4
BP	GO:0034599	cellular response to oxidative stress	6/89	255/18870	0.00130869347046069	0.0209055392845387	0.0160540130182019	MIR17/SOD2/MAPK3/FOS/MMP9/G6PD	6
BP	GO:0035272	exocrine system development	3/89	46/18870	0.00132959668440796	0.0210031315560081	0.016128957155032	TGFB1/PDX1/IGF2	3
BP	GO:0042542	response to hydrogen peroxide	4/89	101/18870	0.0013323325871943	0.0210031315560081	0.016128957155032	SOD2/HBB/HBA1/CRYAB	4
BP	GO:0006869	lipid transport	8/89	453/18870	0.00134008744679185	0.0210031315560081	0.016128957155032	APOA1/MIR17/NFKBIA/ABCA7/APOA5/LRP1/IRS2/ABCB1	8
BP	GO:0046942	carboxylic acid transport	7/89	351/18870	0.00135488733081861	0.0211023701774999	0.0162051655751858	SLC11A1/NTRK2/SLC35D1/SLC25A22/SLC12A2/IRS2/ABCB1	7
BP	GO:0015849	organic acid transport	7/89	352/18870	0.00137716156732361	0.0212483904974403	0.0163172991147869	SLC11A1/NTRK2/SLC35D1/SLC25A22/SLC12A2/IRS2/ABCB1	7
BP	GO:0006959	humoral immune response	6/89	258/18870	0.00138913771431826	0.0212483904974403	0.0163172991147869	TF/SLC11A1/ELANE/CTSG/CFH/LTF	6
BP	GO:0034370	triglyceride-rich lipoprotein particle remodeling	2/89	12/18870	0.00140781631361762	0.0212483904974403	0.0163172991147869	APOA1/APOA5	2
BP	GO:0034372	very-low-density lipoprotein particle remodeling	2/89	12/18870	0.00140781631361762	0.0212483904974403	0.0163172991147869	APOA1/APOA5	2
BP	GO:0070943	neutrophil-mediated killing of symbiont cell	2/89	12/18870	0.00140781631361762	0.0212483904974403	0.0163172991147869	ELANE/CTSG	2
BP	GO:0042886	amide transport	7/89	354/18870	0.00142257032731949	0.0212483904974403	0.0163172991147869	HNF1A/IRS1/NTRK2/PDX1/SLC25A22/IRS2/ABCB1	7
BP	GO:0010906	regulation of glucose metabolic process	4/89	103/18870	0.00143247576387238	0.0212483904974403	0.0163172991147869	IRS1/IGFBP3/IRS2/IGF2	4
BP	GO:0015914	phospholipid transport	4/89	103/18870	0.00143247576387238	0.0212483904974403	0.0163172991147869	APOA1/ABCA7/APOA5/ABCB1	4
BP	GO:0022900	electron transport chain	5/89	176/18870	0.00147119231114233	0.0216935576293887	0.01665915678391	SOD2/UQCRC1/NDUFS7/SLC25A22/CYCS	5
BP	GO:0051098	regulation of binding	6/89	262/18870	0.00150221522585259	0.0220207078989686	0.0169103856383902	PPP1CA/TGFB1/NFKBIA/ERCC4/LRP1/MMP9	6
BP	GO:0071216	cellular response to biotic stimulus	6/89	265/18870	0.00159153345585363	0.0228774009524565	0.0175682668461459	MIR17/MAPK3/NFKBIA/CTSG/LTF/MMP9	6
BP	GO:0007631	feeding behavior	4/89	106/18870	0.00159236796732859	0.0228774009524565	0.0175682668461459	NTRK2/GLS/NPY/FOS	4
BP	GO:0032963	collagen metabolic process	4/89	106/18870	0.00159236796732859	0.0228774009524565	0.0175682668461459	TGFB1/CST3/PEPD/MMP9	4
BP	GO:2000378	negative regulation of reactive oxygen species metabolic process	3/89	49/18870	0.00159737871818917	0.0228774009524565	0.0175682668461459	BRCA1/CRYAB/G6PD	3
BP	GO:0050708	regulation of protein secretion	6/89	266/18870	0.0016221877622101	0.0230999537338719	0.0177391720402885	TGFB1/IRS1/PDX1/SLC25A22/SLC12A2/IRS2	6
BP	GO:0006935	chemotaxis	8/89	468/18870	0.00164581751494939	0.0232217736327223	0.0178327213247821	APOA1/MAPK3/TGFB1/ELANE/F3/CTSG/TSC2/SLC12A2	8
BP	GO:0034380	high-density lipoprotein particle assembly	2/89	13/18870	0.00165868622123207	0.0232217736327223	0.0178327213247821	APOA1/ABCA7	2
BP	GO:0071478	cellular response to radiation	5/89	181/18870	0.00166424768473118	0.0232217736327223	0.0178327213247821	BRCA1/TIMP1/ERCC4/CRYAB/MMP9	5
BP	GO:0051051	negative regulation of transport	8/89	469/18870	0.00166801664536809	0.0232217736327223	0.0178327213247821	MIR17/IRS1/ABCA7/CRYAB/DYSF/ANK3/IRS2/MMP9	8
BP	GO:0042330	taxis	8/89	470/18870	0.00169045292653293	0.0234033816273337	0.0179721837452448	APOA1/MAPK3/TGFB1/ELANE/F3/CTSG/TSC2/SLC12A2	8
BP	GO:0003018	vascular process in circulatory system	6/89	269/18870	0.00171685497830111	0.0236375834581567	0.0181520346062891	SOD2/TGFB1/HBB/SLC12A2/LRP1/ABCB1	6
BP	GO:0009306	protein secretion	7/89	368/18870	0.00177418662602817	0.0242690360185071	0.0186369466425808	HNF1A/TGFB1/IRS1/PDX1/SLC25A22/SLC12A2/IRS2	7
BP	GO:0048771	tissue remodeling	5/89	184/18870	0.00178866456188769	0.0242690360185071	0.0186369466425808	TF/MIR17/TGFB1/CST3/TIMP1	5
BP	GO:0001974	blood vessel remodeling	3/89	51/18870	0.00179333318620941	0.0242690360185071	0.0186369466425808	MIR17/TGFB1/CST3	3
BP	GO:0035592	establishment of protein localization to extracellular region	7/89	369/18870	0.00180167402224069	0.0242690360185071	0.0186369466425808	HNF1A/TGFB1/IRS1/PDX1/SLC25A22/SLC12A2/IRS2	7
BP	GO:1905954	positive regulation of lipid localization	4/89	111/18870	0.00188580207700073	0.0247813737725568	0.0190303867189779	APOA1/NFKBIA/ABCA7/LRP1	4
BP	GO:0006122	mitochondrial electron transport, ubiquinol to cytochrome c	2/89	14/18870	0.00192920807057625	0.0247813737725568	0.0190303867189779	UQCRC1/CYCS	2
BP	GO:0042541	hemoglobin biosynthetic process	2/89	14/18870	0.00192920807057625	0.0247813737725568	0.0190303867189779	ALAS2/FECH	2
BP	GO:0043558	regulation of translational initiation in response to stress	2/89	14/18870	0.00192920807057625	0.0247813737725568	0.0190303867189779	PPP1CA/FECH	2
BP	GO:0061469	regulation of type B pancreatic cell proliferation	2/89	14/18870	0.00192920807057625	0.0247813737725568	0.0190303867189779	PDX1/IRS2	2
BP	GO:0070141	response to UV-A	2/89	14/18870	0.00192920807057625	0.0247813737725568	0.0190303867189779	TIMP1/MMP9	2
BP	GO:0070942	neutrophil mediated cytotoxicity	2/89	14/18870	0.00192920807057625	0.0247813737725568	0.0190303867189779	ELANE/CTSG	2
BP	GO:1905049	negative regulation of metallopeptidase activity	2/89	14/18870	0.00192920807057625	0.0247813737725568	0.0190303867189779	TIMP1/LRP1	2
BP	GO:2001140	positive regulation of phospholipid transport	2/89	14/18870	0.00192920807057625	0.0247813737725568	0.0190303867189779	APOA1/ABCA7	2
BP	GO:0044282	small molecule catabolic process	7/89	375/18870	0.0019736339220108	0.0252220294033381	0.0193687798662113	AMT/PKM/RENBP/IRS1/MTRR/GLS/IRS2	7
BP	GO:0071692	protein localization to extracellular region	7/89	377/18870	0.00203369971642667	0.0258570392517106	0.0198564236544774	HNF1A/TGFB1/IRS1/PDX1/SLC25A22/SLC12A2/IRS2	7
BP	GO:2001243	negative regulation of intrinsic apoptotic signaling pathway	4/89	114/18870	0.00207877886958074	0.0262960250913463	0.0201935345172204	MIR17/SOD2/PDX1/MMP9	4
BP	GO:0042743	hydrogen peroxide metabolic process	3/89	54/18870	0.00211435499354243	0.026610972949029	0.0204353927605537	SOD2/HBB/HBA1	3
BP	GO:0015670	carbon dioxide transport	2/89	15/18870	0.0022191951151602	0.0272425331378287	0.0209203874480749	HBB/HBA1	2
BP	GO:0015671	oxygen transport	2/89	15/18870	0.0022191951151602	0.0272425331378287	0.0209203874480749	HBB/HBA1	2
BP	GO:0046321	positive regulation of fatty acid oxidation	2/89	15/18870	0.0022191951151602	0.0272425331378287	0.0209203874480749	IRS1/IRS2	2
BP	GO:1903054	negative regulation of extracellular matrix organization	2/89	15/18870	0.0022191951151602	0.0272425331378287	0.0209203874480749	TGFB1/CST3	2
BP	GO:2001138	regulation of phospholipid transport	2/89	15/18870	0.0022191951151602	0.0272425331378287	0.0209203874480749	APOA1/ABCA7	2
BP	GO:0031667	response to nutrient levels	8/89	495/18870	0.00233380558006283	0.0285090367917479	0.0218929749461002	SOD2/MAPK3/PDX1/NPY/TSC2/FOS/ALPL/G6PD	8
BP	GO:0050832	defense response to fungus	3/89	56/18870	0.00234695277321961	0.0285297868822599	0.0219089095851772	ELANE/CTSG/LTF	3
BP	GO:0022411	cellular component disassembly	8/89	497/18870	0.00239259765159477	0.0289434628532727	0.0222265842135886	PPP1CA/TGFB1/CST3/ELANE/CTSG/TSC2/LRP1/MMP9	8
BP	GO:0043491	phosphatidylinositol 3-kinase/protein kinase B signal transduction	6/89	290/18870	0.00250224136078309	0.0300044145285551	0.0230413219620314	TGFB1/IRS1/NTRK2/F3/TSC2/IGF2	6
BP	GO:0030073	insulin secretion	5/89	199/18870	0.00251544617873249	0.0300044145285551	0.0230413219620314	HNF1A/IRS1/PDX1/SLC25A22/IRS2	5
BP	GO:0006517	protein deglycosylation	2/89	16/18870	0.00252846189847374	0.0300044145285551	0.0230413219620314	EDEM2/MAN2B1	2
BP	GO:0034112	positive regulation of homotypic cell-cell adhesion	2/89	16/18870	0.00252846189847374	0.0300044145285551	0.0230413219620314	CTSG/ANK3	2
BP	GO:0006520	amino acid metabolic process	6/89	291/18870	0.00254540335619319	0.0300622993537129	0.023085773517382	AMT/GGT1/PEPD/MTRR/GLS/SLC39A8	6
BP	GO:0006022	aminoglycan metabolic process	4/89	121/18870	0.00258134021854606	0.0300757488010586	0.0230961017657872	UGDH/TGFB1/CHST3/B4GALT5	4
BP	GO:0045471	response to ethanol	4/89	121/18870	0.00258134021854606	0.0300757488010586	0.0230961017657872	SOD2/FECH/FOS/G6PD	4
BP	GO:0006749	glutathione metabolic process	3/89	58/18870	0.00259481781389551	0.0300757488010586	0.0230961017657872	GGT1/SOD2/G6PD	3
BP	GO:0031663	lipopolysaccharide-mediated signaling pathway	3/89	58/18870	0.00259481781389551	0.0300757488010586	0.0230961017657872	MAPK3/NFKBIA/LTF	3
BP	GO:0021782	glial cell development	4/89	122/18870	0.00265935360995451	0.0306810610926233	0.0235609398776671	B4GALT6/NTRK2/LRP1/B4GALT5	4
BP	GO:0010574	regulation of vascular endothelial growth factor production	3/89	59/18870	0.0027245787083856	0.0312887103285572	0.0240275726017221	MIR17/TGFB1/BRCA1	3
BP	GO:0000097	sulfur amino acid biosynthetic process	2/89	17/18870	0.00285682424619526	0.0324348327298359	0.024907715596368	GGT1/MTRR	2
BP	GO:0001574	ganglioside biosynthetic process	2/89	17/18870	0.00285682424619526	0.0324348327298359	0.024907715596368	B4GALT6/B4GALT5	2
BP	GO:0001666	response to hypoxia	6/89	298/18870	0.00286342825062757	0.0324348327298359	0.024907715596368	ALAS2/MIR17/SOD2/TGFB1/CRYAB/FOS	6
BP	GO:1901605	alpha-amino acid metabolic process	5/89	207/18870	0.00298074092094344	0.0333300148922162	0.0255951537864531	AMT/GGT1/MTRR/GLS/SLC39A8	5
BP	GO:0019755	one-carbon compound transport	3/89	61/18870	0.00299595639480595	0.0333300148922162	0.0255951537864531	HBB/HBA1/SLC39A8	3
BP	GO:0050994	regulation of lipid catabolic process	3/89	61/18870	0.00299595639480595	0.0333300148922162	0.0255951537864531	IRS1/APOA5/IRS2	3
BP	GO:1903018	regulation of glycoprotein metabolic process	3/89	61/18870	0.00299595639480595	0.0333300148922162	0.0255951537864531	MIR17/CST3/ABCA7	3
BP	GO:0051384	response to glucocorticoid	4/89	127/18870	0.00307380752471244	0.0340441260070374	0.0261435418943964	FECH/PDX1/FOS/ALPL	4
BP	GO:1903053	regulation of extracellular matrix organization	3/89	62/18870	0.00313765043296469	0.0345654344244264	0.0265438708218329	TGFB1/CST3/LRP1	3
BP	GO:0005980	glycogen catabolic process	2/89	18/18870	0.00320409925844402	0.0345654344244264	0.0265438708218329	PPP1CA/GAA	2
BP	GO:0006044	N-acetylglucosamine metabolic process	2/89	18/18870	0.00320409925844402	0.0345654344244264	0.0265438708218329	RENBP/CHST3	2
BP	GO:0020027	hemoglobin metabolic process	2/89	18/18870	0.00320409925844402	0.0345654344244264	0.0265438708218329	ALAS2/FECH	2
BP	GO:1905288	vascular associated smooth muscle cell apoptotic process	2/89	18/18870	0.00320409925844402	0.0345654344244264	0.0265438708218329	MIR17/SOD2	2
BP	GO:1905459	regulation of vascular associated smooth muscle cell apoptotic process	2/89	18/18870	0.00320409925844402	0.0345654344244264	0.0265438708218329	MIR17/SOD2	2
BP	GO:0010573	vascular endothelial growth factor production	3/89	63/18870	0.00328339810993662	0.0352682245256985	0.0270835651718002	MIR17/TGFB1/BRCA1	3
BP	GO:0098739	import across plasma membrane	5/89	212/18870	0.00330141332724731	0.0353095365300441	0.0271152899432374	SCN8A/HCN4/SLC39A8/SLC12A2/IRS2	5
BP	GO:0015850	organic hydroxy compound transport	6/89	308/18870	0.0033683391541453	0.0358713725304705	0.0275467412606215	APOA1/MIR17/NFKBIA/ABCA7/APOA5/LRP1	6
BP	GO:0009226	nucleotide-sugar biosynthetic process	2/89	19/18870	0.00357010530207572	0.0375388287458764	0.0288272326856481	UGDH/UAP1	2
BP	GO:0009251	glucan catabolic process	2/89	19/18870	0.00357010530207572	0.0375388287458764	0.0288272326856481	PPP1CA/GAA	2
BP	GO:0030206	chondroitin sulfate biosynthetic process	2/89	19/18870	0.00357010530207572	0.0375388287458764	0.0288272326856481	UGDH/CHST3	2
BP	GO:0034764	positive regulation of transmembrane transport	5/89	217/18870	0.00364625837429628	0.0381784700367493	0.0293184331024796	IRS1/ANK3/IRS2/G6PD/ABCB1	5
BP	GO:0015800	acidic amino acid transport	3/89	66/18870	0.00374532563229883	0.0388731773066389	0.0298519203951464	NTRK2/SLC25A22/SLC12A2	3
BP	GO:1905953	negative regulation of lipid localization	3/89	66/18870	0.00374532563229883	0.0388731773066389	0.0298519203951464	MIR17/NFKBIA/IRS2	3
BP	GO:0036293	response to decreased oxygen levels	6/89	315/18870	0.00375940438639646	0.0388731773066389	0.0298519203951464	ALAS2/MIR17/SOD2/TGFB1/CRYAB/FOS	6
BP	GO:0042157	lipoprotein metabolic process	4/89	135/18870	0.00382537426972633	0.0393918705791654	0.0302502410716071	APOA1/CTSD/APOA5/PIGW	4
BP	GO:0062197	cellular response to chemical stress	6/89	317/18870	0.0038770964666294	0.0395783843836494	0.0303934708158632	MIR17/SOD2/MAPK3/FOS/MMP9/G6PD	6
BP	GO:0009620	response to fungus	3/89	67/18870	0.00390764668380755	0.0395783843836494	0.0303934708158632	ELANE/CTSG/LTF	3
BP	GO:0050727	regulation of inflammatory response	7/89	425/18870	0.00395106781047943	0.0395783843836494	0.0303934708158632	APOA1/GGT1/TGFB1/NFKBIA/ELANE/SLC39A8/MMP9	7
BP	GO:0006098	pentose-phosphate shunt	2/89	20/18870	0.00395466200302115	0.0395783843836494	0.0303934708158632	TKT/G6PD	2
BP	GO:0031998	regulation of fatty acid beta-oxidation	2/89	20/18870	0.00395466200302115	0.0395783843836494	0.0303934708158632	IRS1/IRS2	2
BP	GO:0042985	negative regulation of amyloid precursor protein biosynthetic process	2/89	20/18870	0.00395466200302115	0.0395783843836494	0.0303934708158632	MIR17/ABCA7	2
BP	GO:1900221	regulation of amyloid-beta clearance	2/89	20/18870	0.00395466200302115	0.0395783843836494	0.0303934708158632	ABCA7/LRP1	2
BP	GO:0097193	intrinsic apoptotic signaling pathway	6/89	319/18870	0.00399750631824203	0.0398471429802366	0.0305998588907959	MIR17/SOD2/PDX1/BRCA1/CYCS/MMP9	6
BP	GO:0098659	inorganic cation import across plasma membrane	4/89	137/18870	0.0040310630509851	0.0398627346152971	0.0306118321916914	SCN8A/HCN4/SLC39A8/SLC12A2	4
BP	GO:0099587	inorganic ion import across plasma membrane	4/89	137/18870	0.0040310630509851	0.0398627346152971	0.0306118321916914	SCN8A/HCN4/SLC39A8/SLC12A2	4
BP	GO:0043467	regulation of generation of precursor metabolites and energy	4/89	139/18870	0.00424411813198525	0.0414845620133342	0.0318572838304644	PPP1CA/IRS1/IRS2/IGF2	4
BP	GO:0019226	transmission of nerve impulse	3/89	69/18870	0.00424500935529704	0.0414845620133342	0.0318572838304644	SCN8A/NTRK2/ANK3	3
BP	GO:1901607	alpha-amino acid biosynthetic process	3/89	69/18870	0.00424500935529704	0.0414845620133342	0.0318572838304644	GGT1/MTRR/GLS	3
BP	GO:0001909	leukocyte mediated cytotoxicity	4/89	140/18870	0.00435344605154042	0.0416058041178533	0.0319503894087427	TUBB4B/TGFB1/ELANE/CTSG	4
BP	GO:0000272	polysaccharide catabolic process	2/89	21/18870	0.00435759023866762	0.0416058041178533	0.0319503894087427	PPP1CA/GAA	2
BP	GO:0010288	response to lead ion	2/89	21/18870	0.00435759023866762	0.0416058041178533	0.0319503894087427	PPP1CA/FECH	2
BP	GO:0043552	positive regulation of phosphatidylinositol 3-kinase activity	2/89	21/18870	0.00435759023866762	0.0416058041178533	0.0319503894087427	TGFB1/IRS1	2
BP	GO:0043555	regulation of translation in response to stress	2/89	21/18870	0.00435759023866762	0.0416058041178533	0.0319503894087427	PPP1CA/FECH	2
BP	GO:0097501	stress response to metal ion	2/89	21/18870	0.00435759023866762	0.0416058041178533	0.0319503894087427	SLC11A1/SLC39A8	2
BP	GO:0048545	response to steroid hormone	6/89	330/18870	0.00471003660956968	0.0444778918663472	0.0341559548082365	FECH/TGFB1/PDX1/BRCA1/FOS/ALPL	6
BP	GO:0003085	negative regulation of systemic arterial blood pressure	2/89	22/18870	0.00477871213028303	0.0444778918663472	0.0341559548082365	MIR17/SOD2	2
BP	GO:0015669	gas transport	2/89	22/18870	0.00477871213028303	0.0444778918663472	0.0341559548082365	HBB/HBA1	2
BP	GO:0061687	detoxification of inorganic compound	2/89	22/18870	0.00477871213028303	0.0444778918663472	0.0341559548082365	SLC11A1/SLC39A8	2
BP	GO:0086012	membrane depolarization during cardiac muscle cell action potential	2/89	22/18870	0.00477871213028303	0.0444778918663472	0.0341559548082365	HCN4/ANK3	2
BP	GO:0006024	glycosaminoglycan biosynthetic process	3/89	72/18870	0.00478333668546591	0.0444778918663472	0.0341559548082365	UGDH/TGFB1/CHST3	3
BP	GO:0014823	response to activity	3/89	72/18870	0.00478333668546591	0.0444778918663472	0.0341559548082365	SOD2/UQCRC1/FOS	3
BP	GO:0010565	regulation of cellular ketone metabolic process	4/89	144/18870	0.00480977733663173	0.044557491163146	0.0342170815808902	IRS1/BRCA1/APOA5/IRS2	4
BP	GO:0042552	myelination	4/89	145/18870	0.00492868928589074	0.0452279171754252	0.0347319225415743	SCN8A/B4GALT6/NTRK2/B4GALT5	4
BP	GO:0009247	glycolipid biosynthetic process	3/89	73/18870	0.00497151144683983	0.0452279171754252	0.0347319225415743	B4GALT6/PIGW/B4GALT5	3
BP	GO:0140962	multicellular organismal-level chemical homeostasis	3/89	73/18870	0.00497151144683983	0.0452279171754252	0.0347319225415743	SLC11A1/SOD2/FECH	3
BP	GO:0046394	carboxylic acid biosynthetic process	6/89	334/18870	0.0049910422244149	0.0452279171754252	0.0347319225415743	GGT1/UGDH/MTRR/BRCA1/GLS/APOA5	6
BP	GO:0071214	cellular response to abiotic stimulus	6/89	334/18870	0.0049910422244149	0.0452279171754252	0.0347319225415743	MAPK3/BRCA1/TIMP1/ERCC4/CRYAB/MMP9	6
BP	GO:0104004	cellular response to environmental stimulus	6/89	334/18870	0.0049910422244149	0.0452279171754252	0.0347319225415743	MAPK3/BRCA1/TIMP1/ERCC4/CRYAB/MMP9	6
BP	GO:0001508	action potential	4/89	146/18870	0.00504956226825493	0.0455924245380119	0.0350118390682207	SCN8A/HCN4/NTRK2/ANK3	4
BP	GO:0002573	myeloid leukocyte differentiation	5/89	235/18870	0.00510326470025643	0.0459109589640398	0.035256451548798	TF/TGFB1/LTF/FOS/MMP9	5
BP	GO:0032386	regulation of intracellular transport	6/89	336/18870	0.00513608786929156	0.0459465893301131	0.0352838132137136	EDEM2/MIR17/MAPK3/TGFB1/CRYAB/ANK3	6
BP	GO:0007272	ensheathment of neurons	4/89	147/18870	0.00517241081746733	0.0459465893301131	0.0352838132137136	SCN8A/B4GALT6/NTRK2/B4GALT5	4
BP	GO:0008366	axon ensheathment	4/89	147/18870	0.00517241081746733	0.0459465893301131	0.0352838132137136	SCN8A/B4GALT6/NTRK2/B4GALT5	4
BP	GO:0016053	organic acid biosynthetic process	6/89	337/18870	0.00520976310784613	0.0459465893301131	0.0352838132137136	GGT1/UGDH/MTRR/BRCA1/GLS/APOA5	6
BP	GO:0033674	positive regulation of kinase activity	6/89	337/18870	0.00520976310784613	0.0459465893301131	0.0352838132137136	SLC11A1/TGFB1/IRS1/NTRK2/ELANE/LTF	6
BP	GO:0006740	NADPH regeneration	2/89	23/18870	0.00521785103548234	0.0459465893301131	0.0352838132137136	TKT/G6PD	2
BP	GO:0042063	gliogenesis	6/89	338/18870	0.00528421298965882	0.0463671083458795	0.035606742828761	MAPK3/TGFB1/B4GALT6/NTRK2/LRP1/B4GALT5	6
BP	GO:0045806	negative regulation of endocytosis	3/89	75/18870	0.00536113605428759	0.0468770212185427	0.0359983207634158	MIR17/ABCA7/DYSF	3
BP	GO:0071356	cellular response to tumor necrosis factor	5/89	238/18870	0.00538106549772778	0.0468867665046771	0.0360058044713622	APOA1/MAPK3/NFKBIA/BRCA1/FOS	5
BP	GO:0031960	response to corticosteroid	4/89	149/18870	0.00542409229320998	0.0470969964971403	0.0361672466130781	FECH/PDX1/FOS/ALPL	4
BP	GO:0006865	amino acid transport	4/89	150/18870	0.00555295382613357	0.0480484754677947	0.0368979168710191	SLC11A1/NTRK2/SLC25A22/SLC12A2	4
BP	GO:0070482	response to oxygen levels	6/89	343/18870	0.00566824915077908	0.0482651201348616	0.0370642850406261	ALAS2/MIR17/SOD2/TGFB1/CRYAB/FOS	6
BP	GO:0030072	peptide hormone secretion	5/89	241/18870	0.00566942175017644	0.0482651201348616	0.0370642850406261	HNF1A/IRS1/PDX1/SLC25A22/IRS2	5
BP	GO:0010640	regulation of platelet-derived growth factor receptor signaling pathway	2/89	24/18870	0.00567483154073613	0.0482651201348616	0.0370642850406261	F3/LRP1	2
BP	GO:0035902	response to immobilization stress	2/89	24/18870	0.00567483154073613	0.0482651201348616	0.0370642850406261	SOD2/FOS	2
BP	GO:0050650	chondroitin sulfate proteoglycan biosynthetic process	2/89	24/18870	0.00567483154073613	0.0482651201348616	0.0370642850406261	UGDH/CHST3	2
BP	GO:0008652	amino acid biosynthetic process	3/89	77/18870	0.0057686477116313	0.0487304071097803	0.0374215933621613	GGT1/MTRR/GLS	3
BP	GO:0046323	glucose import	3/89	77/18870	0.0057686477116313	0.0487304071097803	0.0374215933621613	HNF1A/IRS1/IRS2	3
BP	GO:0015748	organophosphate ester transport	4/89	152/18870	0.00581678929227097	0.0489710774200651	0.0376064115695186	APOA1/ABCA7/APOA5/ABCB1	4
BP	GO:2001234	negative regulation of apoptotic signaling pathway	5/89	243/18870	0.00586762687102224	0.0492327480221799	0.0378073565533172	MIR17/SOD2/PDX1/BRCA1/MMP9	5
CC	GO:0034774	secretory granule lumen	14/90	322/19886	1.92023952077864e-10	1.8213476907409e-08	1.38641081287368e-08	APOA1/TF/PKM/TUBB4B/CTSD/TGFB1/TRAPPC1/TTR/ELANE/CTSG/TIMP1/MAN2B1/LTF/IGF2	14
CC	GO:0060205	cytoplasmic vesicle lumen	14/90	325/19886	2.16871911777501e-10	1.8213476907409e-08	1.38641081287368e-08	APOA1/TF/PKM/TUBB4B/CTSD/TGFB1/TRAPPC1/TTR/ELANE/CTSG/TIMP1/MAN2B1/LTF/IGF2	14
CC	GO:0031983	vesicle lumen	14/90	326/19886	2.25786903810856e-10	1.8213476907409e-08	1.38641081287368e-08	APOA1/TF/PKM/TUBB4B/CTSD/TGFB1/TRAPPC1/TTR/ELANE/CTSG/TIMP1/MAN2B1/LTF/IGF2	14
CC	GO:0005775	vacuolar lumen	8/90	176/19886	1.34171452067203e-06	8.11737285006578e-05	6.1789484504633e-05	TUBB4B/CTSD/TRAPPC1/TTR/ELANE/CTSG/GAA/MAN2B1	8
CC	GO:0071682	endocytic vesicle lumen	4/90	23/19886	3.25227712037059e-06	0.000143334555167603	0.000109106338209354	APOA1/HBB/HBA1/LTF	4
CC	GO:0035578	azurophil granule lumen	6/90	91/19886	3.5537493016761e-06	0.000143334555167603	0.000109106338209354	TUBB4B/TRAPPC1/TTR/ELANE/CTSG/MAN2B1	6
CC	GO:1904724	tertiary granule lumen	5/90	55/19886	4.93911496510862e-06	0.000170752260222326	0.000129976709608121	CTSD/CST3/HBB/LTF/MMP9	5
CC	GO:0005766	primary lysosome	7/90	155/19886	6.63273086522414e-06	0.000178346763264916	0.000135757649288213	TUBB4B/TRAPPC1/TTR/ELANE/CTSG/GAA/MAN2B1	7
CC	GO:0042582	azurophil granule	7/90	155/19886	6.63273086522414e-06	0.000178346763264916	0.000135757649288213	TUBB4B/TRAPPC1/TTR/ELANE/CTSG/GAA/MAN2B1	7
CC	GO:0070820	tertiary granule	7/90	164/19886	9.60126890888131e-06	0.000232350707594928	0.000176865479900445	SLC11A1/CTSD/CST3/HBB/GAA/LTF/MMP9	7
CC	GO:0101002	ficolin-1-rich granule	7/90	185/19886	2.0980516944385e-05	0.00046157137277647	0.000351348369882046	PKM/SLC11A1/CTSD/CST3/HBB/GAA/MMP9	7
CC	GO:0030139	endocytic vesicle	9/90	348/19886	2.82023659383469e-05	0.000568747713089997	0.000432931056071115	APOA1/TF/SLC11A1/ELANE/HBB/HBA1/LRP1/DYSF/LTF	9
CC	GO:0072562	blood microparticle	6/90	144/19886	4.90541869209792e-05	0.000913162556528998	0.000695099814669746	APOA1/TF/TGFB1/HBB/HBA1/CFH	6
CC	GO:0005788	endoplasmic reticulum lumen	8/90	313/19886	8.72053038860526e-05	0.00150740596717319	0.00114743820902701	APOA1/EDEM2/TF/MAPK3/CST3/APOA5/TIMP1/IGFBP3	8
CC	GO:0099023	vesicle tethering complex	4/90	57/19886	0.000129007110981348	0.00199875233400159	0.00152145131992292	TRAPPC1/COG6/COG5/TRAPPC5	4
CC	GO:0005769	early endosome	9/90	427/19886	0.000135565614636152	0.00199875233400159	0.00152145131992292	APOA1/TF/MAPK3/NTRK2/ABCA7/APOA5/LRP1/DYSF/LTF	9
CC	GO:0062023	collagen-containing extracellular matrix	9/90	429/19886	0.000140408221810029	0.00199875233400159	0.00152145131992292	APOA1/PKM/CTSD/TGFB1/ELANE/F3/CTSG/TIMP1/MMP9	9
CC	GO:1904813	ficolin-1-rich granule lumen	5/90	124/19886	0.000250212506026235	0.00336396813657494	0.00256065430143808	PKM/CTSD/CST3/HBB/MMP9	5
CC	GO:0031838	haptoglobin-hemoglobin complex	2/90	11/19886	0.00108489640187205	0.0138181541712124	0.0105183861677346	HBB/HBA1	2
CC	GO:0005833	hemoglobin complex	2/90	12/19886	0.00129804609268131	0.0142785070194944	0.0108688069961354	HBB/HBA1	2
CC	GO:1990071	TRAPPII protein complex	2/90	12/19886	0.00129804609268131	0.0142785070194944	0.0108688069961354	TRAPPC1/TRAPPC5	2
CC	GO:1990072	TRAPPIII protein complex	2/90	12/19886	0.00129804609268131	0.0142785070194944	0.0108688069961354	TRAPPC1/TRAPPC5	2
CC	GO:1905286	serine-type peptidase complex	2/90	13/19886	0.00152954342308203	0.0160934568863414	0.0122503477821215	F3/CFH	2
CC	GO:0005759	mitochondrial matrix	8/90	487/19886	0.00163608530123481	0.0164971934541177	0.0125576722682496	ALAS2/AMT/SOD2/FECH/GFM1/GLS/NDUFS7/PDHA1	8
CC	GO:0033268	node of Ranvier	2/90	16/19886	0.00233245958773045	0.0225782088092307	0.0171865443306454	SCN8A/ANK3	2
CC	GO:0030008	TRAPP complex	2/90	17/19886	0.00263569130730298	0.0245322037064354	0.0186739262663166	TRAPPC1/TRAPPC5	2
CC	GO:0035580	specific granule lumen	3/90	62/19886	0.00279564198593223	0.0250572355776148	0.0190735808007072	CTSD/ELANE/LTF	3
CC	GO:0005793	endoplasmic reticulum-Golgi intermediate compartment	4/90	134/19886	0.00321982787888284	0.0278285123817731	0.021183078150545	TRAPPC5/LMAN2/ANPEP/BET1	4
CC	GO:0031093	platelet alpha granule lumen	3/90	67/19886	0.00348404606465686	0.0283719211983607	0.0215967212253724	TGFB1/TIMP1/IGF2	3
CC	GO:0034361	very-low-density lipoprotein particle	2/90	20/19886	0.00364989266029248	0.0283719211983607	0.0215967212253724	APOA1/APOA5	2
CC	GO:0034385	triglyceride-rich plasma lipoprotein particle	2/90	20/19886	0.00364989266029248	0.0283719211983607	0.0215967212253724	APOA1/APOA5	2
CC	GO:0005765	lysosomal membrane	7/90	441/19886	0.003868898345231	0.0283719211983607	0.0215967212253724	SLC11A1/CTSD/GAA/TSC2/SLC39A8/LRP1/ANPEP	7
CC	GO:0098852	lytic vacuole membrane	7/90	441/19886	0.003868898345231	0.0283719211983607	0.0215967212253724	SLC11A1/CTSD/GAA/TSC2/SLC39A8/LRP1/ANPEP	7
CC	GO:0043194	axon initial segment	2/90	21/19886	0.00402226120800639	0.0286290356569866	0.0217924368854835	SCN8A/ANK3	2
CC	GO:0034364	high-density lipoprotein particle	2/90	26/19886	0.00613427535911807	0.042414132483045	0.032285659784832	APOA1/APOA5	2
CC	GO:0005774	vacuolar membrane	7/90	484/19886	0.0063788158225741	0.0428798174739704	0.0326401394429962	SLC11A1/CTSD/GAA/TSC2/SLC39A8/LRP1/ANPEP	7
CC	GO:0005743	mitochondrial inner membrane	7/90	497/19886	0.00733526887253644	0.0479766234365897	0.0365198308021017	ALAS2/FECH/UQCRC1/NDUFS7/SLC25A22/CYCS/YME1L1	7
CC	GO:0098791	Golgi apparatus subcompartment	6/90	382/19886	0.00777201150512305	0.0494954416905205	0.0376759560497655	GALNT2/B4GALT6/COG6/COG5/CHST3/B4GALT5	6
MF	GO:0002020	protease binding	7/90	142/18496	5.95181693247536e-06	0.00223193134967826	0.00176048479792166	CST3/NTRK2/ELANE/F3/CTSG/TIMP1/NDUFS7	7
MF	GO:0004559	alpha-mannosidase activity	3/90	15/18496	4.85917494980439e-05	0.00558700380081535	0.00440687176990628	EDEM2/MANEA/MAN2B1	3
MF	GO:1901681	sulfur compound binding	8/90	275/18496	5.8300766647686e-05	0.00558700380081535	0.00440687176990628	TF/TKT/ELANE/CTSG/APOA5/CFH/LRP1/LTF	8
MF	GO:0015923	mannosidase activity	3/90	16/18496	5.9594707208697e-05	0.00558700380081535	0.00440687176990628	EDEM2/MANEA/MAN2B1	3
MF	GO:0005158	insulin receptor binding	3/90	22/18496	0.000160456701778473	0.0120342526333855	0.0094922806736318	IRS1/IRS2/IGF2	3
MF	GO:0022804	active transmembrane transporter activity	9/90	454/18496	0.00036360427655637	0.0198993898040944	0.0156960800981068	SLC11A1/UQCRC1/SLC35D1/ABCA7/NDUFS7/SLC25A22/SLC39A8/SLC12A2/ABCB1	9
MF	GO:0070325	lipoprotein particle receptor binding	3/90	29/18496	0.000371455276343096	0.0198993898040944	0.0156960800981068	APOA1/APOA5/LRP1	3
MF	GO:0001540	amyloid-beta binding	4/90	85/18496	0.000785817524796343	0.0368351964748286	0.0290545690089174	APOA1/CST3/LRP1/CRYAB	4
MF	GO:0019825	oxygen binding	3/90	39/18496	0.000896970509844385	0.037373771243516	0.0294793816685698	SOD2/HBB/HBA1	3
MF	GO:0031720	haptoglobin binding	2/90	10/18496	0.00102727769724534	0.037506177560298	0.0295838200545789	HBB/HBA1	2
MF	GO:0004553	hydrolase activity, hydrolyzing O-glycosyl compounds	4/90	93/18496	0.00110018120843541	0.037506177560298	0.0295838200545789	EDEM2/MANEA/GAA/MAN2B1	4
MF	GO:0004252	serine-type endopeptidase activity	5/90	174/18496	0.00160443670987081	0.0462818281693503	0.0365058069209472	ELANE/F3/CTSG/LTF/MMP9	5
MF	GO:0008201	heparin binding	5/90	174/18496	0.00160443670987081	0.0462818281693503	0.0365058069209472	ELANE/CTSG/APOA5/CFH/LTF	5
