# Supplementary material for: Asparagine-related biomarkers and regulatory mechanisms in type 2 diabetes mellitus
Source: Front Mol Biosci. 2025 Dec 17;12:1733878. doi: 10.3389/fmolb.2025.1733878 (PMC12753446; doi:10.3389/fmolb.2025.1733878)
Supplement: Supplementary file 3 [file Table3.xls]

## Sheet: 06.KEGG
ID	Description	GeneRatio	BgRatio	pvalue	p.adjust	qvalue	geneID	Count
hsa04930	Type II diabetes mellitus	5/74	47/8866	4.1246182435865e-05	0.00565084942694412	0.00424158806641597	PKM/MAPK3/IRS1/PDX1/IRS2	5
hsa05415	Diabetic cardiomyopathy	9/74	205/8866	4.76864930543807e-05	0.00565084942694412	0.00424158806641597	PPP1CA/CTSD/TGFB1/IRS1/UQCRC1/NDUFS7/PDHA1/MMP9/G6PD	9
hsa05230	Central carbon metabolism in cancer	5/74	71/8866	0.000299699861557746	0.0188408746087347	0.0141421621535695	PKM/MAPK3/GLS/PDHA1/G6PD	5
hsa04932	Non-alcoholic fatty liver disease	7/74	157/8866	0.000317989444873159	0.0188408746087347	0.0141421621535695	TGFB1/IRS1/UQCRC1/NDUFS7/CYCS/FOS/IRS2	7
hsa05144	Malaria	4/74	50/8866	0.000770354206533998	0.0365147893897115	0.0274083917693149	TGFB1/HBB/HBA1/LRP1	4
hsa04210	Apoptosis	6/74	137/8866	0.000954896943955028	0.0377184292862236	0.0283118567593684	CTSD/MAPK3/NFKBIA/TUBA4A/CYCS/FOS	6
hsa05010	Alzheimer disease	10/74	391/8866	0.00142526404042238	0.048255368225729	0.0362209959144935	TUBB4B/MAPK3/IRS1/TUBA4A/UQCRC1/NDUFS7/SLC39A8/LRP1/CYCS/IRS2	10
