# Supplementary material for: Asparagine-related biomarkers and regulatory mechanisms in type 2 diabetes mellitus
Source: Front Mol Biosci. 2025 Dec 17;12:1733878. doi: 10.3389/fmolb.2025.1733878 (PMC12753446; doi:10.3389/fmolb.2025.1733878)
Supplement: Supplementary file 4 [file Table6.xlsx]

## Sheet: 4.correlation_gene_scell
	cell	Type	correlation	p
1	Activated dendritic cell	PPP1CA	0.647058823529412	0.00674207700717987
2	Immature dendritic cell	PPP1CA	-0.608824	0.0123152031982464
3	MDSC	PPP1CA	0.623529411764706	0.00985565039092204
4	Mast cell	PPP1CA	0.385294117647059	0.140544177373676
5	Activated dendritic cell	CTSD	0.576470588235294	0.0194151403865316
6	Immature dendritic cell	CTSD	-0.538235	0.0314932282058384
7	MDSC	CTSD	0.370588235294118	0.157650464737821
8	Mast cell	CTSD	0.532352941176471	0.0337686229602347
