# Supplementary material for: Asparagine-related biomarkers and regulatory mechanisms in type 2 diabetes mellitus
Source: Front Mol Biosci. 2025 Dec 17;12:1733878. doi: 10.3389/fmolb.2025.1733878 (PMC12753446; doi:10.3389/fmolb.2025.1733878)
Supplement: Supplementary file 5 [file Table4.xlsx]

## Sheet: 01.GSEA(kegg)_result_PPP1CA
ID	Description	setSize	enrichmentScore	NES	pvalue	p.adjust	core_enrichment
HALLMARK_MYC_TARGETS_V1	HALLMARK_MYC_TARGETS_V1	188	-0.358066	-2.12844	1.77209524557091e-09	6.80547671782347e-08	RFC4/APEX1/ILF2/RRM1/PSMA4/SF3A1/PTGES3/NOP16/PSMB2/ACP1/SSBP1/GOT2/ERH/YWHAQ/EEF1B2/SNRPD2/GLO1/DDX18/RPS3/PSMC6/MRPL9/RPL14/NOLC1/DHX15/PRDX4/RPL6/NAP1L1/EIF4G2/RPS6/HPRT1/HNRNPR/SNRPA1/POLE3/SF3B3/IFRD1/PPIA/SRSF3/PSMD14/SNRPB2/PCNA/MCM5/UBE2E1/XPO1/DDX21/CLNS1A/PRDX3/PRPS2/TRA2B/PSMA1/SNRPG/NCBP2/VBP1/EIF4E/XPOT/RPL34/DEK/SSB/CANX/EXOSC7/AIMP2/SYNCRIP/BUB3/EIF3J/RPL22/HNRNPA3/G3BP1/TYMS/HNRNP…
HALLMARK_E2F_TARGETS	HALLMARK_E2F_TARGETS	192	-0.351815	-2.09783	2.72219068712939e-09	6.80547671782347e-08	ATAD2/PTTG1/UNG/ING3/DONSON/PCNA/MCM5/DCK/CDKN1B/XPO1/NBN/CDC25B/ZW10/TRA2B/GINS1/CDKN3/RAD21/RAD1/NUP107/RFC1/WEE1/SMC4/STMN1/DEK/SMC3/MELK/EED/SYNCRIP/KIF18B/ORC6/RNASEH2A/TMPO/SPC25/AK2/MSH2/GINS3/CKS2/RFC3/PPP1R8/RAN/MCM6/EIF2S1/DLGAP5/RAD50/RAD51AP1/TCF19/ANP32E/NUDT21/MYBL2/USP1/E2F8/CKS1B/LIG1/HELLS/BRMS1L/MCM4/CTPS1/TK1/GSPT1/RACGAP1/CDK1/SMC6/AURKB
HALLMARK_G2M_CHECKPOINT	HALLMARK_G2M_CHECKPOINT	187	-0.300178	-1.79286	4.49637320320098e-06	7.49395533866831e-05	FBXO5/RBL1/PTTG1/SRSF10/NUSAP1/MCM5/CDKN1B/XPO1/CDC25B/TRA2B/CUL5/SLC7A5/CENPF/CDKN3/RAD21/SLC38A1/SMC4/STMN1/CCNT1/UBE2C/SYNCRIP/KIF15/BUB3/PURA/ORC6/G3BP1/TOP1/TMPO/SNRPD1/CKS2/STIL/MCM6/SLC12A2/CDC27/CASP8AP2/DBF4/MYBL2/TTK/CCNF/CKS1B/DTYMK/KATNA1/SMC2/CDC7/SFPQ/GSPT1/RACGAP1/PBK/KIF11/CDK1/AURKB/ORC5
HALLMARK_MYOGENESIS	HALLMARK_MYOGENESIS	195	0.385053111067287	1.70833896923195	6.78765720538253e-06	8.48457150672816e-05	SIRT2/PDLIM7/LSP1/ATP6AP1/CKB/TGFB1/GAA/SYNGR2/HDAC5/TSC2/DTNA/SMTN/AKT2/NAV2/TNNC1/GPX3/PPFIA4/TPM3/TNNT3/COL1A1/MEF2D/CAMK2B/CFD/MYBPH/MYH9/MAPRE3/ITGA7/TPD52L1/EPHB3/PDE4DIP/CLU/PICK1/SPHK1/FLII/PYGM/SH2B1/TNNT2/PLXNB2/NQO1/MYH2/CKM/SVIL/APOD/VIPR1/MB/MYH11/MYBPC3/CNN3/MYL3/SPARC/CASQ2/RYR1/TNNC2/SPTAN1/SORBS3/CKMT2/ADAM12/NOTCH1/CHRNG/MYL4/FDPS/FXYD1/HSPB8/SGCA/CACNA1H/TNNI1/HBEGF/MAPK12
HALLMARK_APICAL_JUNCTION	HALLMARK_APICAL_JUNCTION	189	0.386447349710496	1.71302109139795	1.35560982229806e-05	0.000135560982229806	LAMB3/ACTN4/VWF/ACTB/CLDN5/ADAM23/PARVA/GTF2F1/SRC/JAM3/AKT2/NLGN3/RAC2/CDH15/GNAI2/TSPAN4/PBX2/DHX16/PFN1/STX4/MAPK13/ACTN1/ZYX/ADAM15/SDC3/AMIGO1/MYH9/SYMPK/B4GALT1/SLC30A3/SYK/MAP4K2/ARPC2/CTNND1/CAP1/TGFBI/MDK/CTNNA1/INPPL1/COL9A1/BMP1/MPZL1/LIMA1/ACTG2/NF2/VASP/CRB3/NLGN2/ICAM4/PTEN/CDH8/MMP9/CD34/NRAP/MADCAM1/MMP2/RRAS/EPB41L2/VCAN/SORBS3/HRAS/PIK3CB
HALLMARK_COAGULATION	HALLMARK_COAGULATION	136	0.386809581697631	1.65865373322894	0.000204650333932994	0.00170541944944162	S100A13/SIRT2/PEF1/GNB2/VWF/RAC1/APOA1/WDR1/TIMP1/SERPINA1/FURIN/APOC3/TF/S100A1/CASP9/KLK8/SERPINB2/CTSE/MMP14/CPN1/C8G/CFD/MST1/F12/CTSH/HRG/CLU/USP11/TMPRSS6/BMP1/LRP1/FGA/MMP15/CTSB/MSRB2/ANG/SPARC/F2/MMP9/MMP2/F3/OLR1/GP9/PECAM1/TIMP3/PLEK/HMGCS2/PDGFB/C8B/CRIP2/MEP1A/CSRP1/PLG/PLAT
HALLMARK_UV_RESPONSE_UP	HALLMARK_UV_RESPONSE_UP	154	0.332570463233694	1.44152586328383	0.0056109788337837	0.0400784202413122	MARK2/SOD2/ALDOA/TUBA4A/HLA-F/YKT6/ACAA1/STARD3/MGAT1/CDC34/NFKBIA/ATF3/TST/FURIN/PRKCD/RPN1/GPX3/EPHX1/BSG/TACR3/HMOX1/HYAL2/CLCN2/MMP14/ARRB2/IRF1/DGAT1/PPIF/MAOA/TYRO3/CCK/ALAS1/PDAP1/NPTX2/NPTXR/SIGMAR1/CLTB/HTR7/APOM/TMBIM6/SQSTM1/CHKA/LYN/SULT1A1/IL6/GRINA/TCHH/DNAJB1/AP2S1/PSMC3/KLHDC3
