# Supplementary material for: Asparagine-related biomarkers and regulatory mechanisms in type 2 diabetes mellitus
Source: Front Mol Biosci. 2025 Dec 17;12:1733878. doi: 10.3389/fmolb.2025.1733878 (PMC12753446; doi:10.3389/fmolb.2025.1733878)
Supplement: Supplementary file 6 [file Table5.xlsx]

## Sheet: 02.GSEA(kegg)_result_CTSD
ID	Description	setSize	enrichmentScore	NES	pvalue	p.adjust	core_enrichment
HALLMARK_MYC_TARGETS_V1	HALLMARK_MYC_TARGETS_V1	188	-0.522486	-3.04835	1e-10	2.5e-09	EIF3D/PSMA2/EEF1B2/ACP1/PSMA4/VBP1/EIF1AX/MCM5/RPL14/KPNA2/ILF2/VDAC1/POLE3/RPL34/RPL6/RPS6/PSMC6/SRSF3/ERH/PSMA1/RFC4/RPS3/TYMS/GNL3/PSMB2/SNRPA1/GLO1/SRSF1/HNRNPR/SNRPB2/NCBP2/PWP1/XPO1/NOLC1/CLNS1A/PRPS2/HNRNPA1/DDX21/HSPE1/SSB/YWHAQ/MRPS18B/FAM120A/PPIA/SNRPD3/CCT4/UBE2E1/TARDBP/EXOSC7/SNRPD1/TRA2B/PSMD14/PTGES3/EIF4E/AIMP2/EIF4G2/SF3B3/SNRPG/CCT3/CANX/RAN/CCT2/SRSF7/PCNA/UBA2/XPOT/MCM6/MCM4/…
HALLMARK_E2F_TARGETS	HALLMARK_E2F_TARGETS	192	-0.423811	-2.47296	1e-10	2.5e-09	ILF3/HUS1/PRDX4/LYAR/SPC25/ORC6/RANBP1/PTTG1/PDS5B/NASP/TBRG4/TUBB/RBBP7/MCM5/KPNA2/MELK/SHMT1/CDKN3/CDKN1B/IPO7/NBN/GINS1/RPA1/PAICS/TFRC/SRSF1/AK2/RFC3/XPO1/NOLC1/RNASEH2A/NUP205/RAD51C/CDC25B/BRMS1L/BARD1/MCM3/CTCF/EXOSC8/MYBL2/DLGAP5/CSE1L/TRA2B/MTHFD2/PSIP1/ANP32E/CDK1/SMC1A/TUBG1/RAD51AP1/MSH2/ATAD2/DONSON/SMC3/CKS2/RAD21/RAN/LIG1/TCF19/DCK/HELLS/PCNA/UNG/TMPO/WEE1/PPP1R8/MCM6/MCM4/STMN1/NU…
HALLMARK_G2M_CHECKPOINT	HALLMARK_G2M_CHECKPOINT	187	-0.350096	-2.05159	5.84080917124347e-08	9.73468195207245e-07	STAG1/MT2A/DKC1/PTTG3P/UBE2C/ILF3/DMD/ATRX/HUS1/CENPF/PML/ORC6/NCL/PTTG1/PDS5B/NASP/NUSAP1/EXO1/MEIS1/SMAD3/MCM5/MTF2/KPNA2/STIL/CDKN3/CDKN1B/SRSF10/KIF15/YTHDC1/SRSF1/XPO1/NOLC1/EWSR1/RBL1/MNAT1/CCNT1/CDC25B/BARD1/MCM3/CTCF/MYBL2/SNRPD1/CUL5/TRA2B/SS18/CDK1/TOP1/SMC1A/SLC38A1/CUL4A/CCNF/FBXO5/DBF4/CKS2/RAD21/DTYMK/TMPO/MCM6/CASP8AP2/PURA/STMN1/KIF11/SFPQ/HSPA8/GSPT1/BUB3/CDC27/RACGAP1/AURKB/TTK/…
HALLMARK_MYOGENESIS	HALLMARK_MYOGENESIS	195	0.384131714325082	1.79879354589795	2.75045767906221e-06	3.43807209882777e-05	TSC2/MYH9/HDAC5/LSP1/PICK1/GAA/TGFB1/CKB/ATP6AP1/BDKRB2/SPHK1/DTNA/NAV2/MEF2D/SIRT2/MYBPC3/PDLIM7/APOD/PDE4DIP/PYGM/GPX3/PLXNB2/SYNGR2/FXYD1/APLNR/AKT2/CFD/FLII/MYOZ1/SMTN/MYBPH/CKM/MB/SVIL/NQO1/TNNI1/TNNT3/EPHB3/SORBS3/HBEGF/KLF5/TNNC1/TPM2/MYH2/CAMK2B/GNAO1/COL1A1/TPD52L1/APP/TPM3/CACNG1/TNNT2/PPFIA4/VIPR1/HSPB8/NOTCH1/MAPRE3/CD36/MYH11/CNN3/TNNI2/CASQ2/KCNH1/OCEL1/SGCA/RYR1/FOXO4/COL4A2
HALLMARK_INTERFERON_GAMMA_RESPONSE	HALLMARK_INTERFERON_GAMMA_RESPONSE	194	-0.304176	-1.78847	6.27373262920895e-06	6.27373262920895e-05	IFIT1/XAF1/TDRD7/IL10RA/IFI44/NLRC5/TAP1/B2M/ISG15/VAMP5/IFIT2/CMPK2/RSAD2/NMI/MX1/GBP4/PARP12/OASL/P2RY14/SERPING1/PLSCR1/HLA-DQA1/HERC6/CMTR1/CSF2RB/MT2A/RAPGEF6/PTPN1/UBE2L6/IFIH1/APOL6/CD274/EPSTI1/SRI/PARP14/GBP6/PML/ARID5B/FAS/PLA2G4A/RNF213/TXNIP/PSMA2/IL2RB/IRF4/CASP7/PTPN2/FGL2/STAT1/CXCL10/PFKP/CCL5/CFB/NCOA3/PSMB2/TNFAIP3/ST3GAL5/SAMD9L/LCP2/BPGM/LYSMD2/TRIM14/CD69/VCAM1/TNFAIP6/SOCS1/…
HALLMARK_KRAS_SIGNALING_DN	HALLMARK_KRAS_SIGNALING_DN	192	0.376584757747337	1.76202039488408	1.20296717576151e-05	0.000100247264646793	KLK8/MEFV/GRID2/SERPINB2/CYP39A1/P2RY4/SLC30A3/CLPS/MAST3/INSL5/ATP6V1B1/HNF1A/CELSR2/PKP1/SOX10/GPRC5C/PDE6B/ITIH3/SLC38A3/CKM/STAG3/EFHD1/EDN2/HTR1D/SLC5A5/OXT/CALML5/PDK2/KRT4/CDH16/CCNA1/SLC6A3/BRDT/KLHDC8A/RGS11/MYOT/NPHS1/KLK7/DTNB/CPB1/DCC/SNN/ZBTB16/CACNG1/KCNE2/FGGY/NTF3/BMPR1B/PROP1/CAPN9/NRIP2/CNTFR/ABCG4/MSH5/TEX15/SPHK2/MYO15A/SLC12A3/IL5/RYR1/PDCD1/EDAR/FGFR3/KMT2D/FSHB/CLSTN3/COL2A…
HALLMARK_COAGULATION	HALLMARK_COAGULATION	136	0.384041695983002	1.72047680719382	0.000149976210143817	0.000937351313398856	S100A13/GNB2/RAC1/FURIN/HRG/SIRT2/SERPINA1/KLK8/WDR1/TF/TMPRSS6/SERPINB2/CTSB/CPN1/TIMP1/CTSK/MMP9/CFD/PLG/APOC3/APOA1/PEF1/F3/C8B/VWF/CTSH/S100A1/CTSE/HPN/BMP1/MMP14/ANG/CASP9/MST1/C8G/TIMP3/HMGCS2/F12/C8A/SH2B2/OLR1/MEP1A/CPQ/LRP1/PLAU/FGA/PROZ/CTSV/CRIP2/MMP11/USP11/CAPN5/MSRB2/PDGFB/ITGA2/MMP15/F2/RABIF/APOC2
HALLMARK_APICAL_JUNCTION	HALLMARK_APICAL_JUNCTION	189	0.356648517874119	1.66226415688675	0.000141847035977265	0.000937351313398856	MYH9/ADAM23/GTF2F1/LAMB3/ACTN4/CRB3/ZYX/PCDH1/PBX2/SDC3/CLDN5/COL9A1/B4GALT1/SLC30A3/ACTB/CD34/MAPK13/AMIGO1/VASP/AKT2/MMP9/ADAM15/TAOK2/ACTN1/GNAI2/VWF/RAC2/CTNND1/STX4/SYK/MAP4K2/SORBS3/PARVA/SRC/ACTG2/CLDN11/BMP1/TSPAN4/CADM3/CTNNA1/NRTN/NLGN3/TGFBI/BAIAP2/SIRPA/CLDN7/MADCAM1/CD209/DHX16/PFN1/ARPC2/CNN2/PARD6G/NLGN2/NF2/ITGA9/INPPL1/CDSN/LIMA1/HRAS/CX3CL1/MYH10/CAP1/CRAT/CLDN15/CNTN1/SYMPK/CLD…
HALLMARK_INTERFERON_ALPHA_RESPONSE	HALLMARK_INTERFERON_ALPHA_RESPONSE	93	-0.3396	-1.78384	0.00024100010184116	0.00133888945467311	IFI27/STAT2/EIF2AK2/LAP3/IRF2/GBP2/CNP/TDRD7/IFI44/TAP1/B2M/ISG15/IFIT2/CMPK2/RSAD2/NMI/MX1/GBP4/PARP12/CCRL2/OASL/PLSCR1/HERC6/CMTR1/UBE2L6/IFIH1/EPSTI1/PARP14/TRIM5/TXNIP/MOV10/NUB1/CXCL10/CD47/ELF1/SAMD9L/TRIM14/LAMP3/DDX60/SAMD9/TRIM26/PSMA3/RTP4/NCOA7/USP18/LPAR6/PNPT1/CXCL11/IL7
HALLMARK_PROTEIN_SECRETION	HALLMARK_PROTEIN_SECRETION	95	-0.317221	-1.67146	0.0013392872220173	0.00584390722618676	BNIP3/YIPF6/DNM1L/GALC/VAMP4/RAB14/RPS6KA3/TMED2/VAMP7/VPS45/SOD1/ANP32E/RAB22A/TPD52/LMAN1/TMED10/ARFGEF1/CLCN3/GOLGA4/MON2/BET1/USO1/TMX1/ZW10/SSPN/COPB1
HALLMARK_UNFOLDED_PROTEIN_RESPONSE	HALLMARK_UNFOLDED_PROTEIN_RESPONSE	104	-0.306585	-1.62012	0.00140253773428482	0.00584390722618676	ERN1/IMP3/EXOSC10/PARN/DCP1A/DKC1/HSPA5/NABP1/EXOSC2/ATF4/NHP2/CALR/LSM1/CEBPG/DNAJB9/FKBP14/CNOT4/HYOU1/SSR1/DDX10/NOLC1/NOP14/PAIP1/ASNS/SDAD1/YWHAZ/MTHFD2/EIF4E/CNOT2/EIF2AK3/HSPA9/CNOT6/DCP2/EIF4A2/NFYB/XPOT/XBP1/PDIA6/HSP90B1/CKS1B/EIF2S1/SRPRB/EXOC2
HALLMARK_MTORC1_SIGNALING	HALLMARK_MTORC1_SIGNALING	192	-0.254302	-1.48386	0.00127394472574235	0.00584390722618676	IMMT/MTHFD2L/TES/TBK1/GGA2/SDF2L1/TRIB3/CALR/ACTR2/INSIG1/ADIPOR2/PSMA4/CD9/ATP6V1D/PDK1/EBP/PSMC6/FGL2/AK4/SSR1/RPA1/ACTR3/NUPR1/TFRC/HMGCS1/LDLR/GMPS/UFM1/NUP205/ASNS/HSPE1/PPIA/PSMA3/TCEA1/RDH11/GCLC/PRDX1/MTHFD2/PSMD14/EEF1E1/GTF2H1/STARD4/TUBG1/NUFIP1/PIK3R3/CYB5B/CCNF/ELOVL6/HSPA9/CCT6A/CANX/PSMG1/PPA1/SYTL2/PLOD2/CCNG1/UNG/MCM4/HSPD1/PSMC2/PNP/XBP1/USO1/HSP90B1
HALLMARK_OXIDATIVE_PHOSPHORYLATION	HALLMARK_OXIDATIVE_PHOSPHORYLATION	183	-0.244616	-1.43459	0.0027491182479068	0.0105735317227185	NDUFB2/FDX1/GRPEL1/NDUFA3/ATP6V1C1/SDHC/UQCRC2/SLC25A5/NDUFC2/IMMT/GOT2/MTX2/COX7C/TIMM10/COX11/NDUFA4/MPC1/RETSAT/ATP6V1D/COX6C/HADHB/DECR1/VDAC1/CASP7/SDHD/PDP1/ALDH6A1/NDUFS4/ACADSB/TOMM22/ACAA2/PHYH/COX7A2/ETFA/BDH2/NDUFA5/NDUFA8/NDUFB8/CYB5A/ATP1B1/MDH1/LDHB/NDUFA9/FXN/NNT/OPA1/ACAT1/PDHX/HSPA9/DLAT/SLC25A12/MTRR/TIMM17A/MRPL15/NDUFB5/LRPPRC/MRPL35/ABCB7/CYCS/SLC25A4/UQCRB/FH/VDAC3/SUCLA2/AC…
HALLMARK_ANDROGEN_RESPONSE	HALLMARK_ANDROGEN_RESPONSE	97	-0.292846	-1.54659	0.00822025730326739	0.026902420944195	TSC22D1/DNAJB9/RAB4A/HOMER2/ELL2/HPGD/HMGCS1/RPS6KA3/MAP7/APPBP2/INPP4B/SLC26A2/CDK6/TPD52/SLC38A2/LMAN1/ITGAV/ABCC4/STK39/LIFR/UAP1/MAF/ELK4/IQGAP2/GPD1L/TARP/TNFAIP8
HALLMARK_INFLAMMATORY_RESPONSE	HALLMARK_INFLAMMATORY_RESPONSE	198	0.305139054722572	1.43137158580805	0.00860877470214239	0.026902420944195	TNFRSF9/RHOG/AXL/STAB1/CD14/MET/BEST1/SPHK1/MEFV/ICOSLG/C5AR1/NFKBIA/ITGA5/ADRM1/CCL7/APLNR/CSF3R/TIMP1/P2RX4/CD82/PDPN/CSF1/NFKB1/NLRP3/PVR/F3/RAF1/FPR1/TNFSF9/CCL22/HBEGF/HPN/MMP14/INHBA/OSMR/PTGIR/GPR132/IRF1/SLC4A4/CCL24/FZD5/MSR1/IL6/AQP9/TACR3/IL1A/TLR2/PLAUR/TAPBP/CSF3/PSEN1/HRH1/CCL17/SELL/EMP3/OLR1/CX3CL1/MEP1A/SLC7A1/MARCO/PCDH7/RNF144B/IL15RA/ITGB8/IFNGR2/EREG
HALLMARK_TNFA_SIGNALING_VIA_NFKB	HALLMARK_TNFA_SIGNALING_VIA_NFKB	194	0.304849110201688	1.4262299683802	0.00761845202974036	0.026902420944195	CLCF1/CEBPB/TNFRSF9/LAMB3/NFKB2/RELB/ATF3/SPHK1/ICOSLG/NR4A3/B4GALT1/SERPINB2/NFKBIA/TNC/CEBPD/SQSTM1/SIK1/CSF1/DENND5A/TNFAIP2/NFKB1/CXCL3/RNF19B/F3/KDM6B/TNFSF9/SOD2/HBEGF/IL23A/INHBA/IRF1/SNN/PPP1R15A/NINJ1/SLC2A3/IL6/EFNA1/KLF2/IL1A/TLR2/PLAUR/IRS2/PANX1/PFKFB3/TRIP10/TRIB1/CD83/NFIL3/OLR1/ETS2/PLAU/B4GALT5/RHOB/DRAM1/IL15RA/IFNGR2/DUSP4/DUSP1/KLF6/SERPINB8/EIF1/FOS/G0S2/IER2/CXCL1/PDLIM5/BCL…
HALLMARK_REACTIVE_OXYGEN_SPECIES_PATHWAY	HALLMARK_REACTIVE_OXYGEN_SPECIES_PATHWAY	47	0.412508445422028	1.54787855580212	0.0113489174768918	0.0333791690496817	FTL/LSP1/FES/GPX3/HMOX2/SBNO2/CDKN2D/ERCC2/NQO1/SOD2/MSRA/MGST1/TXNRD2/G6PD
HALLMARK_UV_RESPONSE_UP	HALLMARK_UV_RESPONSE_UP	154	0.306653065515708	1.3971058984439	0.0132618483547149	0.0368384676519858	YKT6/PRKCD/ALDOA/MARK2/NPTXR/STARD3/ARRB2/HYAL2/ACAA1/FURIN/ATF3/MGAT1/CCK/CDC34/BSG/DGAT1/TUBA4A/GPX3/NFKBIA/GRINA/TST/CLTB/SQSTM1/SOD2/PRKACA/EPHX1/RPN1/TYRO3/HLA-F/PPIF/MMP14/SULT1A1/WIZ/CREG1/CDO1/CLCN2/IRF1/NPTX2/IL6/ONECUT1/TACR3
