# Supplementary material for: Asparagine-related biomarkers and regulatory mechanisms in type 2 diabetes mellitus
Source: Front Mol Biosci. 2025 Dec 17;12:1733878. doi: 10.3389/fmolb.2025.1733878 (PMC12753446; doi:10.3389/fmolb.2025.1733878)
Supplement: Supplementary file 7 [file Table7.xlsx]

## Sheet: gene_exp
Training cohort (GSE15932)
	GSM399717	GSM399718	GSM399719	GSM399761	GSM399762	GSM399763	GSM399765	GSM399766	GSM399694	GSM399697	GSM399699	GSM399704	GSM399705	GSM399706	GSM399707	GSM399708
PPP1CA	9.35091	9.44791	9.53488	8.7458	8.72152	8.83477	8.78772	9.05785	9.62725	9.68956	9.59629	9.49486	9.59525	9.60555	9.91556	9.56441
CTSD	6.24519	5.67788	5.68493	5.45182	5.21873	5.84488	5.99118	5.58936	6.51937	5.8463	6.2934	6.39967	6.49186	7.46139	6.75073	6.557
Validation cohort (GSE26168)
	GSM532834	GSM532835	GSM532836	GSM532837	GSM532838	GSM532839	GSM532840	GSM532841	GSM532842	GSM532819	GSM532820	GSM532821	GSM532822	GSM532823	GSM532824	GSM532825	GSM532826
PPP1CA	306.4	319.2	282.6	307.6	239.1	282.1	385.1	224.4	211.9	244.3	494	197.4	170.4	225.4	5.8	169.4	185.6
CTSD	1103.2	1004.8	1099.1	1646.3	890.4	982	1134.8	1009.7	814.9	818.3	1408.1	696	689.8	678.3	224.9	528.3	569
